# Supplementary material for: Ultrasensitive Negative Feedback Control: A Natural Approach for the Design of Synthetic Controllers
Source: PLoS One. 2016 Aug 18;11(8):e0161605. doi: 10.1371/journal.pone.0161605 (PMC5004582; doi:10.1371/journal.pone.0161605)
Supplement: S1 File — (ZIP) [file pone.0161605.s001.zip]

Archive with 39 entries (36 files):
- Matlab_code/
- Matlab_code/.DS_Store
- Matlab_code/code_ms/
- Matlab_code/code_ms/.DS_Store
- Matlab_code/code_ms/compute_osmo_outputs.m
- Matlab_code/code_ms/data_muzzey_09/
- Matlab_code/code_ms/data_muzzey_09/.DS_Store
- Matlab_code/code_ms/data_muzzey_09/fig_3a.txt
- Matlab_code/code_ms/data_muzzey_09/fig_3b.txt
- Matlab_code/code_ms/main_figure_6A.m
- Matlab_code/code_ms/main_figure_6B.m
- Matlab_code/code_ms/main_figure_6C.m
- Matlab_code/code_ms/main_figure_6D.m
- Matlab_code/code_ms/main_figure_S3A.m
- Matlab_code/code_ms/main_figure_S3B.m
- Matlab_code/code_ms/main_figure_S7.m
- Matlab_code/code_ms/main_figure_S8A.m
- Matlab_code/code_ms/main_figure_S8B.m
- Matlab_code/code_ms/main_figure_S8C.m
- Matlab_code/code_ms/main_figure_S8D.m
- Matlab_code/code_ms/main_figure_S8E.m
- Matlab_code/code_ms/main_figures_3_4_S1_S2.m
- Matlab_code/code_ms/main_figures_S4_S5_S6.m
- Matlab_code/code_ms/my_cost_fun_hog_dyn_pnf_finf.m
- Matlab_code/code_ms/my_cost_fun_hog_dyn_pnf_inf.m
- Matlab_code/code_ms/my_cost_fun_hog_dyn_pnf_inf_diff_k.m
- Matlab_code/code_ms/my_cost_fun_hog_dyn_pnf_pnf.m
- Matlab_code/code_ms/my_cost_fun_hog_dyn_unf_finf.m
- Matlab_code/code_ms/my_cost_fun_hog_dyn_unf_inf.m
- Matlab_code/code_ms/my_cost_fun_hog_dyn_unf_unf.m
- Matlab_code/code_ms/my_cost_fun_hog_dyn_unf_unf_noise.m
- Matlab_code/code_ms/osmo_model_channel_lin_hill_hog_dyn_int_fin.m
- Matlab_code/code_ms/osmo_model_channel_lin_hill_hog_dyn_int_id.m
- Matlab_code/code_ms/osmo_model_channel_lin_hill_hog_dyn_lin_hill.m
- Matlab_code/code_ms/osmo_model_channel_lin_hill_hog_dyn_lin_hill_noise.m
- Matlab_code/code_ms/simple_control_first_ode_sys.m
- Matlab_code/code_ms/simple_control_first_ode_ultra_approx.m
- Matlab_code/code_ms/smc_control_first_ode.m
- Matlab_code/readme.txt
