# Supplementary material for: Ultrasensitive Negative Feedback Control: A Natural Approach for the Design of Synthetic Controllers
Source: PLoS One. 2016 Aug 18;11(8):e0161605. doi: 10.1371/journal.pone.0161605 (PMC5004582; doi:10.1371/journal.pone.0161605)
Supplement: S1 File — (ZIP) [file pone.0161605.s001.zip › Matlab_code/code_ms/compute_osmo_outputs.m]

function [e, PIt, PIi, u_Fps1, u_Fps1_l, u_hog]=compute_osmo_outputs(V,glyc,glyc_ex,Hog,T,t0,PIe_d,tag_unf)
% compute the error, the pressures and the output of the two controllers
% for the osmoregulation model

%define parameters
global  global_V_0 global_V_PIt0;
global global_V_b global_PIi_0 global_PIe_0 global_glyc_0;
global global_kp2 
global global_nc_h global_n_h global_c_exp_h global_c_exp_ch;
global global_V_e;

V_0=global_V_0;
V_PIt0=global_V_PIt0; % bounds [ 0.5 0.99]
V_b=global_V_b; %[0.31 0.46]
V_e=global_V_e; %[0.5e3 5e3]
PIi_0=global_PIi_0; %[0.6 0.7]
PIe_0=global_PIe_0; % [0.24 0.25]
glyc_0=global_glyc_0; %[1.1e-4 5e-4]
kp2=global_kp2;
nc_h=global_nc_h;


n_h=global_n_h;
c_ex_h=global_c_exp_h;
c_ex_ch=global_c_exp_ch;
em_h=exp(c_ex_h*(1-n_h));
beta_h=1-exp(c_ex_h*(1-n_h));

PIt_0=PIi_0-PIe_0;

emc_h=PIt_0*exp(c_ex_ch*(1-nc_h));
beta_c=(1-exp(c_ex_ch*(1-nc_h)));


n=PIi_0*(V_0-V_b)-glyc_0;

%outputs

% internal pressure
PIi=(n+glyc)./(V-V_b);

% external pressure
PIe=zeros(length(T),1);
for t=1:length(T)
    
    if length(t0)==1
        if T(t)<t0
            PIe(t)=PIe_0;
        else
            PIe(t)=PIe_0+PIe_d;
        end
        
    else
        if T(t)<t0(1)
            PIe(t)=PIe_0;
        elseif T(t)>=t0(end)
            PIe(t)=PIe_0+PIe_d(end);
        else
            k=1;
            t_found=false;
            while not(t_found)
                if T(t)>=t0(k) && T(t)<t0(k+1)
                    t_found=true;
                    PIe(t)=PIe_0+PIe_d(k);
                end
                k=k+1;
            end
        end
    end
end


% turgor pressure
PIt=zeros(length(T),1);
for t=1:length(T)
    if V(t)>V_PIt0
        PIt(t)=PIt_0.*(V(t)-V_PIt0)/(V_0-V_PIt0);
    else
        PIt(t)=0;
    end
end

% error
e=PIt_0-PIt;


% two control outputs (Fps1 and Hog1 controllers)

%Fps1  controller
u_Fps1=zeros(length(T),1);
u_Fps1_l=zeros(length(T),1);
u_Diff=zeros(length(T),1);
u_Diff_l=zeros(length(T),1);

% Fps1 channel output
for t=1:length(T)
    if e(t)>0

        % ultrasensitive function
        u_Fps1(t)=kp2- kp2*((e(t))^nc_h / (beta_c*(e(t))^nc_h + emc_h));
        
        % linear function
        u_Fps1_l(t)=kp2*(PIt_0-e(t))/PIt_0;
    else
        
        u_Fps1_l(t)=kp2*(PIt_0+abs(e(t)))/PIt_0;
        
         % ultrasensitive function
        u_Fps1(t)=kp2 + kp2*((abs(e(t)))^nc_h / (beta_c*(abs(e(t)))^nc_h + emc_h));
    end
    
    % diffusion over the channel
    
    % ultrasensitive
    u_Diff(t)=u_Fps1(t)*(glyc(t)/(V(t)-V_b)-glyc_ex(t)/V_e);
    
    %linear
    u_Diff_l(t)=u_Fps1_l(t)*(glyc(t)/(V(t)-V_b)-glyc_ex(t)/V_e);
end


% Hog1 pathway output
u_hog=zeros(length(T),1);


if tag_unf %ultrasensitive controller for the Hog pathway
    for t=1:length(T)

        if Hog(t)>0
            u_hog(t)=(Hog(t)^n_h)/(em_h+beta_h*Hog(t)^n_h);   
        else
            u_hog(t)=0;
        end
    end
else
    u_hog=[];
end
