# Supplementary material for: Ultrasensitive Negative Feedback Control: A Natural Approach for the Design of Synthetic Controllers
Source: PLoS One. 2016 Aug 18;11(8):e0161605. doi: 10.1371/journal.pone.0161605 (PMC5004582; doi:10.1371/journal.pone.0161605)
Supplement: S1 File — (ZIP) [file pone.0161605.s001.zip › Matlab_code/code_ms/main_figure_6B.m]

% % *********************************************************
% % Dr. Francesco Montefusco
% % Department of Information Engineering 
% % University of Padua
% % Via Gradenigo 6/b, Padua 35131, Italy
% % montefusco@dei.unipd.it
% % *********************************************************

% script to run for evaluating the performance of the SMC controller for a
% generic control model - the system output is initially equal to zero 
% while the desired constant value r is equal to 1 - see Figure 6B


close all
clear all

% define the global parameters
global global_k_p
global global_k_a global_k_b global_k_2 global_k_1
global global_r_0 global_y_0
global global_sys_ord

global_sys_ord=1; % first order linear process 
% if global_sys_ord=2, then system of second order: poly s^2+ k_1*s+k2 

global_r_0=1; % reference signal
global_y_0=0; % initial output

vct_k_p=[0.9 1 1.3 ];% different values for the SMC gain

global_k_a=1; % a parameter  of the first order of the linear process
global_k_b=1; % b parameter  of the linear process
global_k_1=1; % k1 parameter of the poly of the second order linear process
global_k_2=1; % k2 parameter of the poly of the second order linear process

% compute the tau of the open system
if global_sys_ord==1
    c_tau=1/global_k_a;
else
    roots_pol=roots([1,global_k_1,global_k_2]);
    zita=global_k_1/(2*sqrt(global_k_2));
    if zita<1
        omega_n=sqrt(global_k_2);
        c_tau=1/(zita*omega_n);
    else
        tau_1=-1/roots_pol(1);
        tau_2=-1/roots_pol(1);
        c_tau=max(tau_1,tau_2);
    end
end

% settling time at 5% of the open system
time_s_open_sys=3*c_tau;

% simulation time
tspan=[-10 10];

% disturbance of amplitude du applied at time tu
du=0;
tu=[];

% disturbance of amplitude dy applied at time ty
ty=1;
dy=-0.2;

% store the output for the different kp values in y_mtx
count_n=0;
y_mtx{length(vct_k_p),1}=[];
err_mtx{length(vct_k_p),1}=[];
Time{length(vct_k_p),1}=[];

for idx_n=vct_k_p
    count_n=count_n+1;    
    global_k_p=idx_n;
    
    % define the initial condition of the closed loop system
    if global_sys_ord==1
        x0= global_y_0 ;
    elseif global_sys_ord==2
        x0=[ global_y_0 0 ];
    end
     
    my_options=odeset('RelTol',1e-5);
    [T, Y]=ode45('smc_control_first_ode',tspan, x0, my_options,tu,du,ty,dy);
    y_noise=zeros(length(T),1);        
    if not(isempty(ty))
        for t=1:length(T)
            
            if length(ty)==1
                if T(t)<ty(1)
                    y_noise(t)=0;
                else
                    y_noise(t)=dy;
                end
                
            else
                if T(t)<ty(1)
                    y_noise(t)=0;
                elseif T(t)>=ty(end)
                    y_noise(t)=dy(end);
                else
                    k=1;
                    t_found=false;
                    while not(t_found)
                        if T(t)>=ty(k) && T(t)<ty(k+1)
                            t_found=true;
                            y_noise(t)=dy(k);
                        end
                        k=k+1;
                    end
                end
            end
        end
    end
    
    y=Y(:,1)+y_noise;
    
    y_mtx{count_n,:}=y;
    err_mtx{count_n,:}=global_r_0-y;
    Time{count_n,:}=T;
end


f=figure;
% plot the output of the closed loop system for the different values of the SMC gain
hold on
s=subplot(1,1,1);
num_font=14;
hold on
grid on
set(s,'FontSize',num_font);
line_w=2;
xlabel('time','FontSize',num_font);
ylabel('y','FontSize',num_font);
title('Figure 6B')
xlim([T(1) T(end)]);
ylim([0 1.01])
hold on
for count_n=1:length(vct_k_p)
    if count_n==1
        col_line='-b';
    elseif count_n==2
        col_line='--k';
    elseif count_n==3
        col_line='-.r';
    elseif count_n==4
        col_line=':m';
    elseif count_n==5
        col_line='--g';
        
    end
    plot(Time{count_n,1},y_mtx{count_n,1},col_line,'LineWidth',line_w);

end

legend('k_p=0.9','k_p=1','k_p=1.3');
set(f,'Position',[10 10 250 250])

f=figure;
% plot the error of the closed loop system for the different values of the SMC gain
s=subplot(1,1,1);
hold on
grid on
set(s,'FontSize',num_font);
line_w=2;
xlabel('time','FontSize',num_font);
ylabel('e','FontSize',num_font);
%title('Error','FontSize',num_font);
xlim([T(1) T(end)]);
%ylim([-0.01 1])
hold on
for count_n=1:length(vct_k_p)
    if count_n==1
        col_line='-b';
    elseif count_n==2
        col_line='--k';
    elseif count_n==3
        col_line='-.r';
    elseif count_n==4
        col_line=':m';
    elseif count_n==5
        col_line='--g';
        
    end
    plot(Time{count_n,1},err_mtx{count_n,1},col_line,'LineWidth',line_w);

end

legend('k_p=0.9','k_p=1','k_p=1.3');
set(f,'Position',[10 10 250 250])
