# Supplementary material for: Ultrasensitive Negative Feedback Control: A Natural Approach for the Design of Synthetic Controllers
Source: PLoS One. 2016 Aug 18;11(8):e0161605. doi: 10.1371/journal.pone.0161605 (PMC5004582; doi:10.1371/journal.pone.0161605)
Supplement: S1 File — (ZIP) [file pone.0161605.s001.zip › Matlab_code/code_ms/main_figure_6C.m]

% % *********************************************************
% % Dr. Francesco Montefusco
% % Department of Information Engineering 
% % University of Padua
% % Via Gradenigo 6/b, Padua 35131, Italy
% % montefusco@dei.unipd.it
% % *********************************************************

% script to run for evaluating the performance of the U_NF controller, its 
% approximation using piecewise function (u_pw) and the ideal SMC controller 
% for the generic control model (for n=2, the piecewise approximation for 
% U_NF is equal to the saturation function sat(e/(2K))) - see Figure 6C

close all
clear all

% define the global parameters
global global_k_int global_k_p global_n_h
global global_k_a global_k_b global_k_2 global_k_1
global global_flag_i global_r_0 global_y_0 global_K_hill
global global_sys_ord
global global_lags global_inf_int 

global_sys_ord=1; % first order linear process 
% if global_sys_ord=2, then system of second order: poly s^2+ k_1*s+k2 

global_k_int=0; % integral gain
global_flag_i=0; % when is one, the controller implements also an integral
global_inf_int=0; % when is one, the integral is ideal 
global_r_0=1; % reference signal
global_y_0=1; % initial output

global_k_a=1; % a parameter  of the first order of the linear process
global_k_b=1; % b parameter  of the linear process
global_k_1=1; % k1 parameter of the poly of the second order linear process
global_k_2=1; % k2 parameter of the poly of the second order linear process

% compute the tau of the open system
if global_sys_ord==1
    c_tau=1/global_k_a;
else
    roots_pol=roots([1,global_k_1,global_k_2]);
    zita=global_k_1/(2*sqrt(global_k_2));
    if zita<1
        omega_n=sqrt(global_k_2);
        c_tau=1/(zita*omega_n);
    else
        tau_1=-1/roots_pol(1);
        tau_2=-1/roots_pol(1);
        c_tau=max(tau_1,tau_2);
    end
end

% settling time at 5% of the open system
time_s_open_sys=3*c_tau;

% define the parameters for the finite integral
const_lags=1;
const_step=8;
step_lags=c_tau/const_step;
t_lags=const_lags*c_tau;
global_lags=step_lags:step_lags:t_lags;

% simulation time
tspan=[-4 6];

% disturbance of amplitude du applied at time tu
du=0;
tu=[];

% disturbance of amplitude dy applied at time ty
ty=1;
dy=0.2;

k_p_fix=0.25;% fixed control gain  
global_k_p=k_p_fix;
vct_n=2; % value for the exponent of the U_NF controller, if n=2, 
         % the piecewise approximation for U_NF is equal to the saturation
         % function sat(e/(2K))
         
vct_K=[0.1 0.01 0.001]; % different values for the K of the UNF controller


count_n=0;
for idx_n=vct_n % n of the U_NF
    count_n=count_n+1;
    global_n_h=idx_n;
            
    % plot parameters       
    f=figure;
    hold on
    grid on
    num_font=14;
    line_w=2;
    s=subplot(1,1,1);
    set(s,'Fontsize',num_font)
  
    count_K=0;
    for idx_K=vct_K % K of the U_NF
        
        count_K=count_K+1;
        global_K_hill=idx_K;
        
        % define the initial condition of the closed loop system
        if global_flag_i
            if global_inf_int
                if global_sys_ord==1
                    x0=[ global_y_0 0 ];
                elseif global_sys_ord==2
                    x0=[ global_y_0 0 0];
                end
            else
                if global_sys_ord==1
                    x0= global_y_0 ;
                elseif global_sys_ord==2
                    x0=[ global_y_0 0];
                end
                
                n_delay=length(global_lags);
                for idx_d=1:n_delay
                    
                    x0_temp=x0;
                    x0_new=[x0_temp global_y_0];
                    x0=x0_new;
                end
                
            end
        else            
            if global_sys_ord==1
                x0= global_y_0 ;
            elseif global_sys_ord==2
                x0=[ global_y_0 0 ];
            end
        end
              
        % compute the ode model for the close-loop system with U_NF
        [T ,Y]=ode15s('simple_control_first_ode_sys',tspan, x0, [],tu,du,ty,dy);          
        y_noise=zeros(length(T),1);        
        if not(isempty(ty))
            for t=1:length(T)

                if length(ty)==1
                    if T(t)<ty(1)
                        y_noise(t)=0;
                    else
                        y_noise(t)=dy;
                    end

                else
                    if T(t)<ty(1)
                        y_noise(t)=0;
                    elseif T(t)>=ty(end)
                        y_noise(t)=dy(end);
                    else
                        k=1;
                        t_found=false;
                        while not(t_found)
                            if T(t)>=ty(k) && T(t)<ty(k+1)
                                t_found=true;
                                y_noise(t)=dy(k);
                            end
                            k=k+1;
                        end
                    end
                end
            end
        end

        y=Y(:,1)+y_noise;
       
        % compute the ode model for the close-loop system with an U_NF
        % approximation control function using pw
        my_option=odeset('RelTol',1e-5);
        [Ta, Ya]=ode45('simple_control_first_ode_ultra_approx',tspan, x0, my_option,tu,du,ty,dy);
        y_noise=zeros(length(Ta),1);
        if not(isempty(ty))
            for t=1:length(Ta)
                
                if length(ty)==1
                    if Ta(t)<ty(1)
                        y_noise(t)=0;
                    else
                        y_noise(t)=dy;
                    end
                    
                else
                    if Ta(t)<ty(1)
                        y_noise(t)=0;
                    elseif Ta(t)>=ty(end)
                        y_noise(t)=dy(end);
                    else
                        k=1;
                        t_found=false;
                        while not(t_found)
                            if Ta(t)>=ty(k) && Ta(t)<ty(k+1)
                                t_found=true;
                                y_noise(t)=dy(k);
                            end
                            k=k+1;
                        end
                    end
                end
            end
        end
        
        ya=Ya(:,1)+y_noise;
        
        
        if idx_K==vct_K(end)
            % compute the ode model for the close-loop system with SMC
            [Ts, Ys]=ode45('smc_control_first_ode',tspan, x0,my_option,tu,du,ty,dy);        
            y_noise=zeros(length(Ts),1);        
            if not(isempty(ty))
                for t=1:length(Ts)
                    
                    if length(ty)==1
                        if Ts(t)<ty(1)
                            y_noise(t)=0;
                        else
                            y_noise(t)=dy;
                        end
                        
                    else
                        if Ts(t)<ty(1)
                            y_noise(t)=0;
                        elseif Ts(t)>=ty(end)
                            y_noise(t)=dy(end);
                        else
                            k=1;
                            t_found=false;
                            while not(t_found)
                                if Ts(t)>=ty(k) && Ts(t)<ty(k+1)
                                    t_found=true;
                                    y_noise(t)=dy(k);
                                end
                                k=k+1;
                            end
                        end
                    end
                end
            end
            
            ys=Ys(:,1)+y_noise;
            
        end
        
        % plot the output for the different values of K

        % plot parameters       
        ylabel('y')
        xlabel('time');
        if idx_K==.1
            col='r';    
        elseif idx_K==.01
            col='m';
        elseif idx_K==.001            
            col='k';
        else
            col='b';
        end
                       
        % plot the output for U_NF 
        plot(T(1:1:end),y(1:1:end),'color',col,'LineWidth',line_w,'linestyle','-');
        
        % plot the output for the approx of U_NF by pw (when n=2 the approx
        % function by pw is a saturation function
        plot(Ta(1:1:end),ya(1:1:end),'color',col,'LineWidth',line_w,'linestyle','--');
        %         if count_K==3
        %             legend('U_{NF} K=0.1','u_{pw} K=0.1','U_{NF} K=0.01','u_{pw} K=0.01','U_{NF} K=0.001','u_{pw} K=0.001');
        %         end

    end
end

% plot the output for the SMC
plot(Ts(1:1:end),ys(1:1:end),'g','LineWidth',line_w,'linestyle','-.');
legend('U_{NF} K=0.1','u_{pw} K=0.1','U_{NF} K=0.01','u_{pw} K=0.01','U_{NF} K=0.001','u_{pw} K=0.001','SMC');
xlim([0  6])
set(f,'Position',[10 10 250 250])
ylim([0.9999 1.21])
title('Figure 6C')
