# Supplementary material for: Ultrasensitive Negative Feedback Control: A Natural Approach for the Design of Synthetic Controllers
Source: PLoS One. 2016 Aug 18;11(8):e0161605. doi: 10.1371/journal.pone.0161605 (PMC5004582; doi:10.1371/journal.pone.0161605)
Supplement: S1 File — (ZIP) [file pone.0161605.s001.zip › Matlab_code/code_ms/main_figure_6D.m]

% % *********************************************************
% % Dr. Francesco Montefusco
% % Department of Information Engineering 
% % University of Padua
% % Via Gradenigo 6/b, Padua 35131, Italy
% % montefusco@dei.unipd.it
% % *********************************************************


% run this script for evaluating the input/output relationship 
% for the ultrasensitive control, its saturation function approximation and
% the ideal sliding mode control (SMC) - see Figure 6D

clear all
close all

% error vector (input of the controller)
e=-0.1:.0000005:0.1;
%e=-0.1:.0001:1;

% control gain
k_p=1;

% different values for n (exponent of the Hill function)
vct_n=2;

% different values for K (parameter of the Hill function)
vct_K=.01;%[.5 0.1 0.01];

% store the different outputs in Mtx_u and Mtx_u_ap
Mtx_u=zeros(length(vct_n),length(e),length(vct_K));
Mtx_u_ap=zeros(length(vct_n),length(e),length(vct_K));
count_k=0;

%plot the I/O curve for different values of K and n
f=figure;

% plot parameters
num_font=14; %fontsize
line_w=2; % line width

for val_k=vct_K
    count_k=count_k+1;
    count=0;
    for n_h=vct_n

        em_h=val_k; %K
        u_p=zeros(1,length(e));
        u_apx=zeros(1,length(e));
        count_e=0;
        for idx_e=e
            count_e=count_e+1;
            
            % output of the U_NF controller                        
            u_p(count_e)=k_p*sign(idx_e)*(abs(idx_e)^n_h)/(em_h^n_h+abs(idx_e)^n_h);
            
            % output of the piecewise (pw) approximation for U_NF 
            % when n=2, the pw approx. is equal to the saturation function
            if n_h<2
                if idx_e<=-em_h*(n_h+2)/n_h
                    u_ap=-1;
                elseif idx_e>-em_h*(n_h+2)/n_h && idx_e<=-em_h*(2-n_h)/n_h
                    u_ap=n_h*idx_e/(4*em_h)-1/4*(2-n_h);
                    
                elseif idx_e<em_h*(n_h+2)/n_h && idx_e>=em_h*(2-n_h)/n_h
                    u_ap=n_h*idx_e/(4*em_h)+1/4*(2-n_h);
                elseif idx_e>-em_h*(2-n_h)/n_h && idx_e<=em_h*(2-n_h)/n_h
                    u_ap=n_h/(2*em_h)*idx_e;
                elseif idx_e>=em_h*(n_h+2)/n_h
                    u_ap=1;
                end
            else
                if idx_e<=-em_h*(n_h+2)/n_h
                    u_ap=-1;
                elseif idx_e>-em_h*(n_h+2)/n_h && idx_e<em_h*(2-n_h)/n_h
                    u_ap=n_h*idx_e/(4*em_h)-1/4*(2-n_h);
                    
                elseif idx_e>=em_h*(2-n_h)/n_h && idx_e<=em_h*(n_h-2)/n_h
                    u_ap=0;
                    
                elseif idx_e>em_h*(n_h-2)/n_h && idx_e<em_h*(n_h+2)/n_h
                    u_ap=n_h*idx_e/(4*em_h)+1/4*(2-n_h);
                elseif idx_e>=em_h*(n_h+2)/n_h
                    u_ap=1;
                end
            end
            % pw approx
            u_apx(count_e)=u_ap;

        end
        count=count+1;
        Mtx_u(count,:,count_k)=u_p;
        Mtx_u_ap(count,:,count_k)=u_apx;
        
        % plot parameters
        if val_k==.5
            col='b';
        elseif val_k==.1
            col='r';
        elseif val_k==.01            
            col='m';
        else
            col='k';
        end
        
        s=subplot(1,1,1);
        set(s,'Fontsize',num_font)
        grid on
        hold on
    
        % plot the relationship for the U_NF
        plot(e,Mtx_u(count,:,count_k),'color','m','LineWidth',line_w,'linestyle','-');
        % plot the relationship for the pw approx of the U_NF
        plot(e,Mtx_u_ap(count,:,count_k),'color','b','LineWidth',line_w,'linestyle','--');
        
        
        ylabel('output of the controller (u)')
        xlabel('input of the controller (error e)')
    end
end


% plot the SMC relationship
plot(e(1:(length(e)-1)/2),sign(e(1:(length(e)-1)/2)),'color','g','LineWidth',line_w,'linestyle','-.');
        plot(e((length(e)-1)/2+2:end),sign(e((length(e)-1)/2+2:end)),'color','g','LineWidth',line_w,'linestyle','-.');
        
plot(e((length(e)-1)/2),sign(e((length(e)-1)/2)),'MarkerEdgeColor','g',...
     'MarkerSize',8,'Marker','o','LineWidth',2,'LineStyle','none');

plot(e((length(e)-1)/2+2),sign(e((length(e)-1)/2+2)),'MarkerEdgeColor','g',...
     'MarkerSize',8,'Marker','o','LineWidth',2,'LineStyle','none');

plot(e((length(e)-1)/2+1),sign(e((length(e)-1)/2+1)),'MarkerEdgeColor','g',...
     'MarkerFaceColor','g','MarkerSize',8,'Marker','o','LineWidth',2,'LineStyle','none');

title('Figure 6D')
legend('U_{NF} n=2, K=0.01','sat(m \cdot e)  m=n/(4K)', 'sgn(e)');
set(f,'Position',[10 10 250 250])
