# Supplementary material for: Ultrasensitive Negative Feedback Control: A Natural Approach for the Design of Synthetic Controllers
Source: PLoS One. 2016 Aug 18;11(8):e0161605. doi: 10.1371/journal.pone.0161605 (PMC5004582; doi:10.1371/journal.pone.0161605)
Supplement: S1 File — (ZIP) [file pone.0161605.s001.zip › Matlab_code/code_ms/main_figure_S3A.m]

% % *********************************************************
% % Dr. Francesco Montefusco
% % Department of Information Engineering 
% % University of Padua
% % Via Gradenigo 6/b, Padua 35131, Italy
% % montefusco@dei.unipd.it
% % *********************************************************


% run this script for generating figure S3A of the SI

clear all
close all
clc 

% global control and model parameters
global global_V_b global_V_e 
global global_PIi_0 global_PIe_0 global_glyc_0;
%global global_kp1 global_V_PIt0;
global global_c_exp_h global_c_exp_ch;

%nominal values for the model parameters - see Table S1
global_V_b=0.368; % non osmotic volume[0.31 0.46]
global_V_e=4.79e3; % external volume [0.5e3 5e3]
global_PIi_0=0.636; % initial internal pressure [0.6 0.7]
global_PIe_0=0.240; % initial external pressure [0.24 0.25]
global_glyc_0=2e-4; % initial glycerol [1.1e-4 5e-4]
global_c_exp_h=10; % exponential const.
global_c_exp_ch=10; % exponential const.
PIt_0=global_PIi_0-global_PIe_0; % initial turgor pressure

%%%%%%%%%%%%%%%%%%%%%%%%%%%%%%%%%%%%%%%%%%%%%%%%%%%%%%%%%%%%
%%%%%%%%%% Step data set: response to three step osmoshocks %%%%%%%%%%%%%%
%%%%%%%%%%%%%%%%%%%%%%%%%%%%%%%%%%%%%%%%%%%%%%%%%%%%%%%%%%%%

% experimental volume data from Muzzey et al 2009 (Cell)
global data_3b_time2 data_3b_time3 data_3b_time4
global data_3b_exp2 data_3b_exp3 data_3b_exp4
global data_3b_std2 data_3b_std3 data_3b_std4

%load the volume data
name_data_3b='data_muzzey_09/fig_3b.txt';       
str_data_3b=importdata(name_data_3b);
data_3b=str_data_3b.data;
data_3b_time=data_3b(:,1);

% we don't plot the data after the volume recovering ...
% in our model we don't consider any growth mechanism, so
% when the volume returns to its prestimulus value (V=1)
% then the followings data points are eqaul to 1

data_3b_time2=data_3b(4:end,1);
data_3b_time3=data_3b(4:end,1);
data_3b_time4=data_3b(4:end,1);
data_3b_exp2=ones(31,1);
data_3b_exp3=ones(31,1);
data_3b_exp4=ones(31,1);
data_3b_exp2(1:8)=1+data_3b(4:11,4);
data_3b_exp3(1:15)=1+data_3b(4:18,6);
data_3b_exp4(1:end)=1+data_3b(4:end,8);

data_3b_std2=zeros(31,1);
data_3b_std3=zeros(31,1);
data_3b_std4=zeros(31,1);
data_3b_std2(1:8)=data_3b(4:11,5);
data_3b_std3(1:15)=data_3b(4:18,7);
data_3b_std4(1:end)=data_3b(4:end,9);

% experimental Hog data from Muzzey et al 2009 (Cell)
global data_3a_time
global data_3a_exp2 data_3a_exp3 data_3a_exp4
global data_3a_std2 data_3a_std3 data_3a_std4

% load the Hog data
name_data_3a='data_muzzey_09/fig_3a.txt';       
str_data_3a=importdata(name_data_3a);
data_3a=str_data_3a.data;
t_0=4;
data_3a_time=data_3a(t_0:end,1);

data_3a_exp1=data_3a(t_0:end,2);
data_3a_exp2=data_3a(t_0:end,4);
data_3a_exp3=data_3a(t_0:end,6);
data_3a_exp4=data_3a(t_0:end,8);

data_3a_std1=data_3a(t_0:end,3);
data_3a_std2=data_3a(t_0:end,5);
data_3a_std3=data_3a(t_0:end,7);
data_3a_std4=data_3a(t_0:end,9);

%%%%%%%%%%%%%%%%%%%%%%%%%%%%%%%%%%%%%%%%%%%%%%%%%%%%%
%%%%%%%%%%%%%%%%%%%%%%%%%%%%%%%%%%%%%%%%%%%%%%%%%%%%%


% define the time memory for the finite integral controller (FI_NF)
global global_lags;
t_lags=5;
stpe_size=1;
global_lags=stpe_size:stpe_size:t_lags;

% control parameters

% lower and upper bounds for the P_NF-I_NF and P_NF-FI_NF
% [global_kp2 global_k_int]... note global_kp2=k_Fps1 global_k_int=k_HOG
% (parameter names used in the main paper)
LB_s_p_i=[0.1 0.001 0 0 0.5  .1];    
UB_s_p_i=[ 1   10   1 1 0.99 160];


% % if do optimization then use the following (commented) code lines
% % example of ga function for P_NF-I_NF
% % define global parameters for the optimization procedure 
% global m w opt_vpt0 opt_all opt_vpt0_kp1;
% opt_vpt0=0;
% opt_all=0;
% opt_vpt0_kp1=1;
% % m and w are used to normalize the range parameters when we perform an
% % optimization procedure 
% m=(LB_s_p_i+UB_s_p_i)/2;
% w=(UB_s_p_i-LB_s_p_i)/2;
% LB_no=(LB_s_p_i-m)./w; 
% UB_no=(UB_s_p_i-m)./w;
% global global_plot_outputs global_plot_one_exp;
% global global_step_figure global_ramp_figure
% global_plot_one_exp=0;
% global_plot_outputs=0;
% global_step_figure=1;
% global_ramp_figure=3;
% myoptions=gaoptimset;
% [xoptGA,JobjGA,exitflag,output,population,scores]=ga(@my_cost_fun_hog_dyn_pnf_inf_step_ramp,length(LB_no),...
%            [],[],[],[],LB_no,UB_no,[],myoptions);


% define global parameters
global m w opt_vpt0 opt_all opt_vpt0_kp1
% When we use the optimized results then 
m=0; % we don't do any normalization 
w=1; 
opt_all=0; % don't optimize all the model parameters
opt_vpt0=0; % dont't optimize the only global_V_PIt0 parameter (Volume when 
            % turgor pressure is zero) 
opt_vpt0_kp1=1; % optimize global_V_PIt0 and global_kp1

% define global parameters for the results plots
global global_plot_outputs global_plot_one_exp;
global global_step_figure 
global_plot_one_exp=0;
global global_col 

% % best solution for P_NF-I_NF
x_opt_p_i= [0.1000  0.0101  0.6068 0.5545  0.8213  142.2286];
 
global_step_figure=1;
global_plot_outputs=0;
global_col='b';
count_v=0;

v_pert=0:.25:3;
%v_pert=0:.06:0.72;
num_it=length(v_pert);

% define the simulation time
global global_tspan global_ts     
global global_y_sim

time_sim_fin=70;
t_sim_s=0.01;
global_tspan=-20:t_sim_s:time_sim_fin;

global_ts=20; % we take the simulated variables at each time=t_sim_s*global_ts

time_s=-20:t_sim_s*global_ts:time_sim_fin;
n_time_s=length(time_s); %number of samples

% vectors to store the simulations for each gain value
vol_pnf_inf_exp_1=zeros(num_it,n_time_s);
vol_pnf_inf_exp_2=zeros(num_it,n_time_s);
vol_pnf_inf_exp_3=zeros(num_it,n_time_s);

hog_pnf_inf_exp_1=zeros(num_it,n_time_s);
hog_pnf_inf_exp_2=zeros(num_it,n_time_s);
hog_pnf_inf_exp_3=zeros(num_it,n_time_s);

for idx_v=v_pert
    count_v=count_v+1;
    k_i=x_opt_p_i(2);
    val_pert=idx_v;
    
    x_opt_p_i_idx=x_opt_p_i;
    %varying the value of the optimized  integral control gain
    x_opt_p_i_idx(2)=k_i*val_pert+k_i;
 
    % evaluate the model responses of the P_NF-I_NF control scheme
    j_ALL(count_v)=my_cost_fun_hog_dyn_pnf_inf_diff_k(x_opt_p_i_idx); %j
    
    vol_pnf_inf_exp_1(count_v,:)=global_y_sim(:,1,1);
    vol_pnf_inf_exp_2(count_v,:)=global_y_sim(:,1,2);
    vol_pnf_inf_exp_3(count_v,:)=global_y_sim(:,1,3);
    
    hog_pnf_inf_exp_1(count_v,:)=global_y_sim(:,5,1);
    hog_pnf_inf_exp_2(count_v,:)=global_y_sim(:,5,2);
    hog_pnf_inf_exp_3(count_v,:)=global_y_sim(:,5,3);
    global_y_sim=[];
      
end

%%%%%%%%%%%%%%%%%%%%%%%%%%%%%%%%%%%%%%%%%%%%%%%%
%%%%%%%%%%% Plot the response %%%%%%%%%%%%%%%%%%%%%%%
%%%%%%%%%%%%%%%%%%%%%%%%%%%%%%%%%%%%%%%%%%%%%%%%

data_t_exp1=data_3b(4:11,1);
data_t_exp2=data_3b(4:18,1);
data_t_exp3=data_3b(4:end,1);

data_v_exp1=1+data_3b(4:11,4);
data_v_exp2=1+data_3b(4:18,6);
data_v_exp3=1+data_3b(4:end,8);

data_v1_std=data_3b(4:11,5);
data_v2_std=data_3b(4:18,7);
data_v3_std=data_3b(4:end,9);

w_f=150;
h_f=150;

vol_exp_1=vol_pnf_inf_exp_1;
vol_exp_2=vol_pnf_inf_exp_2;
vol_exp_3=vol_pnf_inf_exp_3;

hog_exp_1=hog_pnf_inf_exp_1;
hog_exp_2=hog_pnf_inf_exp_2;
hog_exp_3=hog_pnf_inf_exp_3;


% plot the volume response to 0.2 M of NaCl
f=figure;
num_font=10;
hold on
grid on
s=subplot(1,1,1);
set(s,'Fontsize',num_font)

plot(time_s(1:1:end),vol_exp_1(1,1:1:end),'-k','LineWidth',1);
plot(time_s(1:1:end),vol_exp_1(2:end,1:1:end),'--k','LineWidth',1);
errorbar(data_t_exp1,data_v_exp1,data_v1_std,'o','color','r',...
    'MarkerSize',4,'LineWidth',.75);

xlim([-5 60])
ylim([0.65 1.05])
ylabel('Volume');
xlabel('time [min]');

set(f,'Position',[10 10 w_f h_f])


% plot the volume response to 0.4 M of NaCl
f=figure;
num_font=10;
hold on
grid on
s=subplot(1,1,1);
set(s,'Fontsize',num_font)

plot(time_s(1:1:end),vol_exp_2(1,1:1:end),'-k','LineWidth',1);
plot(time_s(1:1:end),vol_exp_2(2:end,1:1:end),'--k','LineWidth',1);
errorbar(data_t_exp2,data_v_exp2,data_v2_std,'o','color','r',...
    'MarkerSize',4,'LineWidth',.75);

xlim([-5 60])
ylim([0.65 1.05])
ylabel('Volume');
xlabel('time [min]');

set(f,'Position',[10 10 w_f h_f])


% plot the volume response to 0.6 M of NaCl
f=figure;
num_font=10;
hold on
grid on
s=subplot(1,1,1);
set(s,'Fontsize',num_font)

plot(time_s(1:1:end),vol_exp_3(1,1:1:end),'-k','LineWidth',1);
plot(time_s(1:1:end),vol_exp_3(2:end,1:1:end),'--k','LineWidth',1);
errorbar(data_t_exp3,data_v_exp3,data_v3_std,'o','color','r',...
    'MarkerSize',4,'LineWidth',.75);

xlim([-5 60])
ylim([0.65 1.05])
%ylabel('Volume')
ylabel('Volume');
xlabel('time [min]');
%xlim([-10 60])
%ylim([0.65 1.05])
%title(str_title)

set(f,'Position',[10 10 w_f h_f])


% plot the hog1 response to 0.2 M of NaCl
f=figure;
num_font=10;
hold on
grid on
s=subplot(1,1,1);
set(s,'Fontsize',num_font)

plot(time_s(1:1:end),hog_exp_1(1,1:1:end),'-k','LineWidth',1);
plot(time_s(1:1:end),hog_exp_1(2:end,1:1:end),'--k','LineWidth',1);
ts=3;
errorbar(data_3a_time([1:13,15:ts:end]),data_3a_exp2([1:13,15:ts:end]),data_3a_std2([1:13,15:ts:end]),...
    'or','MarkerSize',4,'LineWidth',0.75)

xlim([-5 60])
ylim([-0.1 0.5])
%ylim([-0.02 0.37])
ylabel('Hog1 activity');
xlabel('time [min]');

set(f,'Position',[10 10 w_f h_f])


% plot the hog1 response to 0.4 M of NaCl
f=figure;
num_font=10;
hold on
grid on
s=subplot(1,1,1);
set(s,'Fontsize',num_font)

plot(time_s(1:1:end),hog_exp_2(1,1:1:end),'-k','LineWidth',1);
plot(time_s(1:1:end),hog_exp_2(2:end,1:1:end),'--k','LineWidth',1);
ts=4;
errorbar(data_3a_time([1:6,8:2:28,30:ts:end,end]),data_3a_exp3([1:6,8:2:28,30:ts:end,end]),data_3a_std3([1:6,8:2:28,30:ts:end,end]),...
    'or','MarkerSize',4,'LineWidth',0.75)

xlim([-5 60])
ylim([-0.11 0.5])
ylabel('Hog1 activity');
xlabel('time [min]');

set(f,'Position',[10 10 w_f h_f])

% plot the hog1 response to 0.6 M of NaCl
f=figure;
num_font=10;
hold on
grid on
s=subplot(1,1,1);
set(s,'Fontsize',num_font)

plot(time_s(1:1:end),hog_exp_3(1,1:1:end),'-k','LineWidth',1);
plot(time_s(1:1:end),hog_exp_3(2:end,1:1:end),'--k','LineWidth',1);
ts=1;
errorbar(data_3a_time([1:5 7:2:end]),data_3a_exp4([1:5 7:2:end]),data_3a_std4([1:5 7:2:end]),...
    'or','MarkerSize',4,'LineWidth',0.75);

xlim([-5 60])
ylim([-0.11 0.5])
ylabel('Hog1 activity');
xlabel('time [min]');

set(f,'Position',[10 10 w_f h_f])
