# Supplementary material for: Ultrasensitive Negative Feedback Control: A Natural Approach for the Design of Synthetic Controllers
Source: PLoS One. 2016 Aug 18;11(8):e0161605. doi: 10.1371/journal.pone.0161605 (PMC5004582; doi:10.1371/journal.pone.0161605)
Supplement: S1 File — (ZIP) [file pone.0161605.s001.zip › Matlab_code/code_ms/main_figure_S8E.m]

% % *********************************************************
% % Dr. Francesco Montefusco
% % Department of Information Engineering 
% % University of Padua
% % Via Gradenigo 6/b, Padua 35131, Italy
% % montefusco@dei.unipd.it
% % *********************************************************

% script to run for generating figure S8E of Supporting Information
% (evaluate the performance of the FI_NF controller for
% a generic control model with different values of T_m (the integration time)
% and a fixed value for the integral gain (k_int)) 

close all
clear all
clc

% define the global parameters
global global_k_int global_k_p global_n_h
global global_k_a global_k_b global_k_2 global_k_1
global global_flag_i global_r_0 global_y_0
global global_sys_ord
global global_lags global_inf_int 

global_sys_ord=1; % first order linear process 
% if global_sys_ord=2, then system of second order: poly s^2+ k_1*s+k2 

global_flag_i=1; % when is one, the controller implements also an integral
global_inf_int=0; % when is one, the integral is ideal 
global_r_0=1; % reference signal
global_y_0=1; % initial output

global_n_h=1; % for the proportional controller this value is equal to 1
global_k_p=0; % fixed gain for the proportional (no proportional action, only 
           % integral

global_k_a=1; % a parameter  of the first order of the linear process
global_k_b=1; % b parameter  of the linear process
global_k_1=1; % k1 parameter of the poly of the second order linear process
global_k_2=1; % k2 parameter of the poly of the second order linear process

% compute the tau of the open system
if global_sys_ord==1
    c_tau=1/global_k_a;
else
    roots_pol=roots([1,global_k_1,global_k_2]);
    zita=global_k_1/(2*sqrt(global_k_2));
    if zita<1
        omega_n=sqrt(global_k_2);
        c_tau=1/(zita*omega_n);
    else
        tau_1=-1/roots_pol(1);
        tau_2=-1/roots_pol(1);
        c_tau=max(tau_1,tau_2);
    end
end

% settling time at 5% of the open system
time_s_open_sys=3*c_tau;

% different values for the integration time
vct_T_m=[0.5 1 2 5];

% simulation time
tspan=-10:0.025:80;

% disturbance of amplitude du applied at time tu
du=0;
tu=[];

% disturbance of amplitude dy applied at time ty
ty=1;
dy=.2;

% store the output for the different kp values
y_mtx=zeros(length(vct_T_m),length(tspan));

count_n=0;
global_k_int=1; % integral gain (fixed)
for idx_n=vct_T_m   
    count_n=count_n+1;
    
    % define the parameters for the finite integral
    % different values for the integration time
    const_lags=idx_n;
    const_step=8;
    step_lags=c_tau/const_step;
    t_lags=const_lags*c_tau;
    global_lags=step_lags:step_lags:t_lags;


    % define the initial condition of the closed loop system
    if global_flag_i
        if global_inf_int
            if global_sys_ord==1
                x0=[ global_y_0 0 ];
            elseif global_sys_ord==2
                x0=[ global_y_0 0 0];
            end
        else
            if global_sys_ord==1
                x0= global_y_0 ;
            elseif global_sys_ord==2
                x0=[ global_y_0 0];
            end
            
            n_delay=length(global_lags);
            for idx_d=1:n_delay
                
                x0_temp=x0;
                x0_new=[x0_temp global_y_0];
                x0=x0_new;
            end
            
        end
    else        
        if global_sys_ord==1
            x0= global_y_0 ;
        elseif global_sys_ord==2
            x0=[ global_y_0 0 ];
        end
        x0=0 ;
    end
    
    % solve the ode control model
    [T, Y]=ode15s('simple_control_first_ode_sys',tspan, x0, [],tu,du,ty,dy);
    y_noise=zeros(length(T),1);        
    if not(isempty(ty))
        for t=1:length(T)
            
            if length(ty)==1
                if T(t)<ty(1)
                    y_noise(t)=0;
                else
                    y_noise(t)=dy;
                end
                
            else
                if T(t)<ty(1)
                    y_noise(t)=0;
                elseif T(t)>=ty(end)
                    y_noise(t)=dy(end);
                else
                    k=1;
                    t_found=false;
                    while not(t_found)
                        if T(t)>=ty(k) && T(t)<ty(k+1)
                            t_found=true;
                            y_noise(t)=dy(k);
                        end
                        k=k+1;
                    end
                end
            end
        end
    end
    
    y=Y(:,1)+y_noise;
    y_mtx(count_n,:)=y;
    
end

f=figure;
% plot the output of the closed loop system for the different values of
% T_m
s=subplot(1,1,1);
num_font=14;
hold on
grid on
set(s,'FontSize',num_font);
line_wid=2;
xlabel('time','FontSize',num_font);
ylabel('y','FontSize',num_font);
title('Figure S8E')
xlim([T(1) T(end)])
T_end=length(T);    
ylim([0.65 1.265])

for count_n=1:length(vct_T_m)
    y=y_mtx(count_n,:);
    if count_n==1
        col_line='-b';
    elseif count_n==2
        col_line='--k';
    elseif count_n==3
        col_line='-.r';
    elseif count_n==4
        col_line=':m';
    elseif count_n==5
        col_line='--g';        
    end
    
    plot(T,y,col_line,'LineWidth',line_wid);
        
end
legend('T_m=0.5\tau','T_m=\tau','T_m=2\tau','T_m=5\tau');
set(f,'Position',[10 10 250 250]);

f=figure;
% plot the error of the closed loop system for the different values of
% T_m
hold on
s=subplot(1,1,1);
num_font=14;
hold on
grid on
set(s,'FontSize',num_font);
line_wid=2;
xlabel('time','FontSize',num_font);
ylabel('e','FontSize',num_font);
xlim([T(1) T(end)])
set(f,'Position',[10 10 250 250])
title('Error','FontSize',num_font);
for count_n=1:length(vct_T_m)
    
    y=1-y_mtx(count_n,:);
    
    if count_n==1
        col_line='-b';
    elseif count_n==2
        col_line='--k';    
    elseif count_n==3
        col_line='-.r';
    elseif count_n==4
        col_line=':m';
    elseif count_n==5
        col_line='--g';
    end
    
    plot(T,y,col_line,'LineWidth',line_wid);
end
legend('T_m=0.5\tau','T_m=\tau','T_m=2\tau','T_m=5\tau');  
set(f,'Position',[10 10 250 250])
