# Supplementary material for: Ultrasensitive Negative Feedback Control: A Natural Approach for the Design of Synthetic Controllers
Source: PLoS One. 2016 Aug 18;11(8):e0161605. doi: 10.1371/journal.pone.0161605 (PMC5004582; doi:10.1371/journal.pone.0161605)
Supplement: S1 File — (ZIP) [file pone.0161605.s001.zip › Matlab_code/code_ms/main_figures_S4_S5_S6.m]

% % *********************************************************
% % Dr. Francesco Montefusco
% % Department of Information Engineering 
% % University of Padua
% % Via Gradenigo 6/b, Padua 35131, Italy
% % montefusco@dei.unipd.it
% % *********************************************************


% run this script for generating figures S4, S5 and S6 of of Supporting Information

clear all
close all
clc 

% global control and model parameters
global global_V_b global_V_e 
global global_PIi_0 global_PIe_0 global_glyc_0;
%global global_kp1 global_V_PIt0;
global global_c_exp_h global_c_exp_ch;

%nominal values for the model parameters - see Table S1
global_V_b=0.368; % non osmotic volume[0.31 0.46]
global_V_e=4.79e3; % external volume [0.5e3 5e3]
global_PIi_0=0.636; % initial internal pressure [0.6 0.7]
global_PIe_0=0.240; % initial external pressure [0.24 0.25]
global_glyc_0=2e-4; % initial glycerol [1.1e-4 5e-4]
global_c_exp_h=10; % exponential const.
global_c_exp_ch=10; % exponential const.
PIt_0=global_PIi_0-global_PIe_0; % initial turgor pressure

%%%%%%%%%%%%%%%%%%%%%%%%%%%%%%%%%%%%%%%%%%%%%%%%%%%%%%%%%%%%
%%%%% Step data set: response to three step osmoshocks %%%%%%%%%%%%%%%%%%%
%%%%%%%%%%%%%%%%%%%%%%%%%%%%%%%%%%%%%%%%%%%%%%%%%%%%%%%%%%%%

% experimental volume data from Muzzey et al 2009 (Cell)
global data_3b_time2 data_3b_time3 data_3b_time4
global data_3b_exp2 data_3b_exp3 data_3b_exp4
global data_3b_std2 data_3b_std3 data_3b_std4

%load the volume data
name_data_3b='data_muzzey_09/fig_3b.txt';       
str_data_3b=importdata(name_data_3b);
data_3b=str_data_3b.data;
data_3b_time=data_3b(:,1);

% we don't plot the data after the volume recovering ...
% in our model we don't consider any growth mechanism, so
% when the volume returns to its prestimulus value (V=1)
% then the followings data points are eqaul to 1

data_3b_time2=data_3b(4:end,1);
data_3b_time3=data_3b(4:end,1);
data_3b_time4=data_3b(4:end,1);
data_3b_exp2=ones(31,1);
data_3b_exp3=ones(31,1);
data_3b_exp4=ones(31,1);
data_3b_exp2(1:8)=1+data_3b(4:11,4);
data_3b_exp3(1:15)=1+data_3b(4:18,6);
data_3b_exp4(1:end)=1+data_3b(4:end,8);

data_3b_std2=zeros(31,1);
data_3b_std3=zeros(31,1);
data_3b_std4=zeros(31,1);
data_3b_std2(1:8)=data_3b(4:11,5);
data_3b_std3(1:15)=data_3b(4:18,7);
data_3b_std4(1:end)=data_3b(4:end,9);
    

% experimental Hog data from Muzzey et al 2009 (Cell)
global data_3a_time
global data_3a_exp2 data_3a_exp3 data_3a_exp4
global data_3a_std2 data_3a_std3 data_3a_std4

% load the Hog data
name_data_3a='data_muzzey_09/fig_3a.txt';       
str_data_3a=importdata(name_data_3a);
data_3a=str_data_3a.data;
t_0=4;
data_3a_time=data_3a(t_0:end,1);

data_3a_exp1=data_3a(t_0:end,2);
data_3a_exp2=data_3a(t_0:end,4);
data_3a_exp3=data_3a(t_0:end,6);
data_3a_exp4=data_3a(t_0:end,8);

data_3a_std1=data_3a(t_0:end,3);
data_3a_std2=data_3a(t_0:end,5);
data_3a_std3=data_3a(t_0:end,7);
data_3a_std4=data_3a(t_0:end,9);


% define the simulation time
global global_tspan 
time_sim_fin=85;
% global_t0=0;
global_tspan=-20:.01:time_sim_fin;%,250:50:500] ;
global_t_s=.2;

% define the time memory for the finite integral controller (FI_NF)
global global_lags;

% Optimized model parameters

% lower and upper bounds for the P_NF-P_NF 
% [global_kp2 global_k_int  b_hog a_hog global_V_PIt0 global_kp1]... note global_kp2=k_Fps1 global_k_int=k_HOG
% (parameter names used in the main paper)
LB_s_p_p=[0.1 0.001 0 0 0.5  .1];    
UB_s_p_p=[ 1   10   1 1 0.99 160];

% lower and upper bounds for the P_NF-I_NF and P_NF-FI_NF
% [global_kp2 global_k_int b_hog a_hog global_V_PIt0 global_kp1]... note global_kp2=k_Fps1 global_k_int=k_HOG
% (parameter names used in the main paper)
LB_s_p_i=[0.1 0.001 0 0 0.5  .1];    
UB_s_p_i=[ 1   10   1 1 0.99 160];

% lower and upper bounds for the U_NF-I_NF and U_NF-FI_NF
% [global_kp2 global_k_int global_nc_h b_hog a_hog global_V_PIt0 global_kp1]...note global_nc_h=n_Fps1(parameter 
% name used in the main paper)
LB_s_u_i=[0.1 0.001 1 0 0 0.5  .1];    
UB_s_u_i=[ 1   10   3 1 1 0.99 160];

% lower and upper bounds for the U_NF-U_NF 
% [global_kp2 global_k_hog global_n_h global_nc_h b_hog a_hog global_V_PIt0 global_kp1]...note 
% global_k_hog=k_HOG, global_n_h=n_Hog and 
% global_nc_h=n_Fps1(parameter names used in the main paper)
LB_s_u_u=[0.1 0.001  1  1  0 0 0.5  .1];     
UB_s_u_u=[ 1   1     3  3  1 1 0.99 160];


% % if do optimization then use the following (commented) code lines
% % example of ga function for P_NF-I_NF
% % define global parameters for the optimization procedure 
% global m w opt_vpt0 opt_all opt_vpt0_kp1;
% opt_vpt0=0;
% opt_all=0;
% opt_vpt0_kp1=1;
% % m and w are used to normalize the range parameters when we perform an
% % optimization procedure 
% m=(LB_s_p_i+UB_s_p_i)/2;
% w=(UB_s_p_i-LB_s_p_i)/2;
% LB_no=(LB_s_p_i-m)./w; 
% UB_no=(UB_s_p_i-m)./w;
% global global_plot_outputs global_plot_one_exp;
% global global_step_figure 
% global_plot_one_exp=0;
% global_plot_outputs=0;
% global_step_figure=1;
% myoptions=gaoptimset;
% [xoptGA,JobjGA,exitflag,output,population,scores]=ga(@my_cost_fun_hog_dyn_pnf_inf_step_ramp,length(LB_no),...
%            [],[],[],[],LB_no,UB_no,[],myoptions);


% define global parameters
global m w opt_vpt0 opt_all opt_vpt0_kp1
% When we use the optimized results then 
m=0; % we don't do any normalization 
w=1; 
opt_all=0; % don't optimize all the model parameters
opt_vpt0=0; % don't optimize the only global_V_PIt0 parameter (Volume when 
            % turgor pressure is zero) 
opt_vpt0_kp1=1; % optimize global_V_PIt0 and global_kp1

% define global parameters for the results plots

global global_plot_outputs global_plot_one_exp;
global global_step_figure 

global_plot_one_exp=1;

global global_col 

% % best solution for P_NF-P_NF
x_opt_p_p=[0.1000    0.1561    0.4187    0.7317    0.8957    0.5512];

% % best solution for U_NF-U_NF
x_opt_u_u=[0.1082 0.0172 2.1847 2.9888 0.7895 0.6613 0.8251  105.3189];

% % best solution for P_NF-I_NF
x_opt_p_i= [0.1000  0.0101  0.6068 0.5545  0.8213  142.2286];
 
% % best solution for P_NF-FI_NF
x_opt_p_fi=[0.1000    0.0477    0.2976    0.4135    0.8759  131.2170];

x_opt_p_fi_tm10=[0.1000    0.0300    0.2401    0.2786    0.8610  105.2129];

x_opt_p_fi_tm20=[0.1000    0.0148    0.3441    0.4319    0.8676  120.3590];

% % best solution for U_NF-I_NF
x_opt_u_i= [0.2385  0.0045 1.7399 0.9423  0.9939  0.8276  157.7176];

 
% % best solution for U_NF-FI_NF
x_opt_u_fi=[0.2657 0.0139 2.9876 0.7059  0.6967  0.8740  140.0372];

x_opt_u_fi_tm10=[ 0.1175 0.0073 2.9599  0.8695 0.8979 0.8577 100.9709];

x_opt_u_fi_tm20=[0.6736 0.0047 2.4606 0.8452 0.8905 0.8320 123.1382];

% parameters used for numbering the figures
global_step_figure=1;
global_plot_outputs=0;


% define the time memory for the finite integral controller (FI_NF)
t_lags=5;
stpe_size=1;
global_lags=stpe_size:stpe_size:t_lags;
global_col='c';

% the vector j_ALL contains the scores for P_NF-FI_NF with Tm=5 (1), Tm=10 (2), Tm=20 (3)
% the score for U_NF-I_NF (4), the scores for U_NF-FI_NF with Tm=5 (5), Tm=10 (6), Tm=20 (7)

% evaluate the responses of P_NF-I_NF with Tm=5
j_ALL(1)=my_cost_fun_hog_dyn_pnf_finf(x_opt_p_fi); 

global_step_figure=global_step_figure+2;
% define the time memory for the finite integral controller (FI_NF)
t_lags=10;
stpe_size=1;
global_lags=stpe_size:stpe_size:t_lags;
global_col='m';
% evaluate the responses of P_NF-I_NF with Tm=10
j_ALL(2)=my_cost_fun_hog_dyn_pnf_finf(x_opt_p_fi_tm10); 

global_step_figure=global_step_figure+2;
% define the time memory for the finite integral controller (FI_NF)
t_lags=20;
stpe_size=1;
global_lags=stpe_size:stpe_size:t_lags;
global_col='y';
% evaluate the responses of P_NF-I_NF with Tm=20 
j_ALL(3)=my_cost_fun_hog_dyn_pnf_finf(x_opt_p_fi_tm20); 

global_step_figure=global_step_figure+2;
global_col='b';
% evaluate the responses of U_NF-I_NF 
j_ALL(4)=my_cost_fun_hog_dyn_unf_inf(x_opt_u_i); %

global_step_figure=global_step_figure+2;
% define the time memory for the finite integral controller (FI_NF)
t_lags=5;
stpe_size=1;
global_lags=stpe_size:stpe_size:t_lags;
global_col='c';
% evaluate the responses of U_NF-FI_NF with Tm=5
j_ALL(5)=my_cost_fun_hog_dyn_unf_finf(x_opt_u_fi); 
 
global_step_figure=global_step_figure+2;
t_lags=10;
stpe_size=1;
global_lags=stpe_size:stpe_size:t_lags;
global_col='m';
% evaluate the responses of U_NF-FI_NF with Tm=10
j_ALL(6)=my_cost_fun_hog_dyn_unf_finf(x_opt_u_fi_tm10); 

global_step_figure=global_step_figure+2;
t_lags=20;
stpe_size=1;
global_lags=stpe_size:stpe_size:t_lags;
global_col='y';
% evaluate the responses of U_NF-FI_NF with Tm=20
j_ALL(7)=my_cost_fun_hog_dyn_unf_finf(x_opt_u_fi_tm20); 


% plot the experimental data
% we don't plot the data after the volume recovering ...
% in our model we don't consider any growth mechanism, so
% when the volume returns to its prestimulus value (V=1)
% then the followings data points are eqaul to 1
data_t_exp1=data_3b(4:11,1);    
data_t_exp2=data_3b(4:18,1);
data_t_exp3=data_3b(4:end,1);
       
data_v_exp1=1+data_3b(4:11,4);
data_v_exp2=1+data_3b(4:18,6);
data_v_exp3=1+data_3b(4:end,8);
 
data_v1_std=data_3b(4:11,5);
data_v2_std=data_3b(4:18,7);
data_v3_std=data_3b(4:end,9);


% plot the experimental data
ts=2;% plot the experimental data for Hog each two samples
for idx_f=1:2:global_step_figure+1 
    
    if idx_f==1
        str_title='P_{NF}-FI_{NF} (T_m=5min)';
    elseif idx_f==3
        str_title='P_{NF}-FI_{NF} (T_m=10min)';
    elseif idx_f==5
        str_title='P_{NF}-FI_{NF} (T_m=20min)';
     elseif idx_f==7
        str_title='U_{NF}-I_{NF}';
    elseif idx_f==9
        str_title='U_{NF}-FI_{NF} (T_m=5min)';
    elseif idx_f==11
        str_title='U_{NF}-FI_{NF} (T_m=10min)';
    elseif idx_f==13
        str_title='U_{NF}-FI_{NF} (T_m=20min)';
    end
    
    figure(idx_f)
    errorbar(data_t_exp1,data_v_exp1,data_v1_std,'ok','MarkerSize',5,'LineWidth',0.75);
    errorbar(data_t_exp2,data_v_exp2,data_v2_std,'dr','MarkerSize',5,'LineWidth',0.75);
    errorbar(data_t_exp3,data_v_exp3,data_v3_std,'sb','MarkerSize',5,'LineWidth',0.75);
    xlabel('time [min]')
    title(str_title);
    
    figure(idx_f+1)
    errorbar(data_3a_time(1:ts:end),data_3a_exp2(1:ts:end),data_3a_std2(1:ts:end),...
        'ok','MarkerSize',5,'LineWidth',0.75);
    errorbar(data_3a_time(1:ts:end),data_3a_exp3(1:ts:end),data_3a_std3(1:ts:end),...
        'dr','MarkerSize',5,'LineWidth',0.75);
    errorbar(data_3a_time(1:ts:end),data_3a_exp4(1:ts:end),data_3a_std4(1:ts:end),...
        'sb','MarkerSize',5,'LineWidth',0.75);
    xlabel('time [min]')
    title(str_title);    
    
end
    
for idx_f=1:global_step_figure+1    
    f=figure(idx_f);
    set(f,'Position',[10 10 300 300])
end 


%compute aic, bic and fpe for P_NF-FI_NF with Tm=5 (1), Tm=10 (2), Tm=20 (3),
% for U_NF-I_NF (4), for U_NF-FI_NF with Tm=5 (5), Tm=10 (6), Tm=20 (7)

aic_all=zeros(1,7);
bic_all=zeros(1,7);
fpe_all=zeros(1,7);
n_s=31*3+61*3; % n of samples 

for n_mod=1:7
    
    if n_mod<=3
        n_p=6; % number of parameters for  P_NF-FI_NF
    else
        n_p=7; % number of parameters for  U_NF-I_NF and U_NF-FI_NF
    end
    aic_all(n_mod)=n_s*log(j_ALL(n_mod)/n_s) +2*n_p;
    bic_all(n_mod)=n_s*log(j_ALL(n_mod)/n_s) +n_p*log(n_s);
    fpe_all(n_mod)=(j_ALL(n_mod)/n_s)*((1+n_p/n_s)/(1-n_p/n_s));
end
    
