# Supplementary material for: Ultrasensitive Negative Feedback Control: A Natural Approach for the Design of Synthetic Controllers
Source: PLoS One. 2016 Aug 18;11(8):e0161605. doi: 10.1371/journal.pone.0161605 (PMC5004582; doi:10.1371/journal.pone.0161605)
Supplement: S1 File — (ZIP) [file pone.0161605.s001.zip › Matlab_code/code_ms/my_cost_fun_hog_dyn_pnf_inf_diff_k.m]

function J_V_tot = my_cost_fun_hog_dyn_pnf_inf_diff_k(x_no)

% cost function file to run for evaluting the volume and hog responses to NaCl 
% stresses of the P_NF-I_NF control scheme by varying the value of the optimized
% integral control gain

% define the global parameters
global global_kp2 global_V_0;
global global_V_b global_V_e global_glyc_0 global_plot_one_exp;
global global_PIi_0 global_PIe_0 global_kp1;
global global_nc_h;
global global_k_int;
global global_V_PIt0 opt_vpt0 opt_all opt_vpt0_kp1 
global w m;
global data_3b_time2 data_3b_exp2 data_3b_std2
global data_3b_time3 data_3b_exp3 data_3b_std3
global data_3b_time4 data_3b_exp4 data_3b_std4              
global global_tspan  
global global_plot_outputs global_col

global data_3a_time
global data_3a_exp2 data_3a_exp3 data_3a_exp4
global data_3a_std2 data_3a_std3 data_3a_std4


global global_step_figure 
global b_hog a_hog

global global_y_sim global_ts

% from normalized parameter set to real one
x=x_no.*w+m;

global_V_0=1;
global_kp2=x(1);
global_k_int=x(2);
global_nc_h=1; % proportional dynamics for the Fps1 channel

b_hog=x(3);
a_hog=x(4);


% optimize also the V_PIt0
if opt_vpt0        
    global_V_PIt0=x(5);
end

% optimize V_PIt0 and kp1
if opt_vpt0_kp1        
    global_V_PIt0=x(5);      
    global_kp1=x(6); 
end

% optimize all the parameters
if opt_all
    global_V_PIt0=x(5); %[0.75 0.95]
    
    global_kp1=x(6);  %[0.1 160]
    global_V_b=x(7); %[0.31 0.46]
    global_V_e=x(8); %[0.5e3 5e3]

    global_PIi_0=x(9); %[0.6 0.7]
    global_PIe_0=x(10); % [0.24 0.25]

    global_glyc_0=x(11); %[1.1e-4 5e-4]
end


% assign nominal value to V_PIt0, if no value for it 
if isempty(global_V_PIt0)
    global_V_PIt0=0.85;    
end

%intial conditions of the ODE model
glyc_ex_0=global_V_e*global_glyc_0/(global_V_0-global_V_b);
x0= [global_V_0 global_glyc_0 glyc_ex_0 0 0];

% vector to store the cost function for each experiment
J_V=zeros(1,3); % for volume data 
J_H=zeros(1,3); % for hog data

% % open a figure to plot the volume responses against multi exp. data 
% if global_plot_one_exp
%     figure
% end

% experimental data - three different experiments for 0.2, 0.4 and 0.6 M of
% NaCl and  an experimental data in response to a ramp input
conv_fact=1.86; % for 1 M of salt there is an increase of PIe of 1.86

for num_exp=1:3
    if num_exp==1
        
        % volume data
        exp_time=data_3b_time2;
        exp_data=data_3b_exp2;
        std_data=data_3b_std2;
        
        % hog data
        exp_time_h=data_3a_time;
        exp_data_h=data_3a_exp2;
        std_data_h=data_3a_std2;
        
        % osmo stress
        PIe_d=conv_fact*0.2;
        
    elseif num_exp==2
        
        % volume data
        exp_time=data_3b_time3;
        exp_data=data_3b_exp3;
        std_data=data_3b_std3;
        
        % hog data
        exp_time_h=data_3a_time;
        exp_data_h=data_3a_exp3;
        std_data_h=data_3a_std3;
        
        % osmo stress
        PIe_d=conv_fact*0.4;
        
    elseif num_exp==3
        
        % volume data
        exp_time=data_3b_time4;
        exp_data=data_3b_exp4;
        std_data=data_3b_std4;
        
        % hog data
        exp_time_h=data_3a_time;
        exp_data_h=data_3a_exp4;
        std_data_h=data_3a_std4;
        
        % osmo stress
        PIe_d=conv_fact*0.6;
        
    end
    
    
    % step stress application at time t0
    
    t0=0;
    
    % solve the ODE model for the P_NF-I_NF control scheme
    [T Y]=ode15s('osmo_model_channel_lin_hill_hog_dyn_int_id',global_tspan, x0, [], t0, PIe_d);
    
     
    if isempty (T)
        J_V_tot=1e3;
        break
    else
        
        global_y_sim(:,:,num_exp)=Y(1:global_ts:end,:);

        % volume response
        V=Y(:,1);  
        % evaluate the response at the experimental data points
        idx_exp_time=length(exp_time);
        for idxe=1:length(exp_time)
            if isempty(find(T==exp_time(idxe),1))
                J_V_tot=1e3;
                return
            else
                idx_exp_time(idxe)=find(T==exp_time(idxe));
            end
        end
        % compute the cost function
        J_V(num_exp)=sum((V(idx_exp_time)-exp_data).^2);
        
        % hog response
        Hog=Y(:,5);
        % evaluate the response at the experimental data points
        idx_exp_time_h=length(exp_time_h);
        for idxe=1:length(exp_time_h)
            if isempty(find(T==exp_time_h(idxe),1))
                J_V_tot=1e3;
                return
            else
                idx_exp_time_h(idxe)=find(T==exp_time_h(idxe));
            end
        end
        J_H(num_exp)=sum((Hog(idx_exp_time_h)-exp_data_h).^2);
        
         
        % plot the volume responses against the exp. data
        if global_plot_one_exp
            
            num_font=10;
            figure (global_step_figure)
            grid on
            hold on
            
            if num_exp==1
                %             errorbar(exp_time,exp_data,std_data,'ok',...
                %             'MarkerSize',10,'LineWidth',1.5);
                %
                s=subplot(1,1,1);
                set(s,'Fontsize',num_font)
                %title('P_{NF}-I_{NF}')
                ylabel('Volume');
                %xlabel('Time');
                grid on
                hold on
                plot(T,V,'-k','LineWidth',2);
                
            elseif num_exp==2
                %             errorbar(exp_time,exp_data,std_data,'dr',...
                %             'MarkerSize',10,'LineWidth',1.5);
                plot(T,V,'-r','LineWidth',2);
            elseif num_exp==3
                %             errorbar(exp_time,exp_data,std_data,'sb',...
                %             'MarkerSize',10,'LineWidth',1.5);
                plot(T,V,'-b','LineWidth',2);
                %ylabel('Volume')
                %title('P_{NF}-I_{NF}')
                %xlabel('time [min]')
                xlim([-10 60])
                %ylim([0.65 1.05])
                %legend('exp. data - 0.2M','sim. data - 0.2M', 'exp. data - 0.4M','sim. data - 0.4M',...
                %    'exp. data - 0.6M','sim. data - 0.6M')
            end
            
            figure (global_step_figure+1)
            grid on
            hold on
            
            if num_exp==1
                %             errorbar(exp_time,exp_data,std_data,'ok',...
                %             'MarkerSize',10,'LineWidth',1.5);
                %
                s=subplot(1,1,1);
                set(s,'Fontsize',num_font)
                %title('P_{NF}-I_{NF}')
                ylabel('HOG activity');
                %xlabel('Time');
                plot(T,Hog,'-k','LineWidth',2);
                
            elseif num_exp==2
                %             errorbar(exp_time,exp_data,std_data,'dr',...
                %             'MarkerSize',10,'LineWidth',1.5);
                plot(T,Hog,'-r','LineWidth',2);
            elseif num_exp==3
                %             errorbar(exp_time,exp_data,std_data,'sb',...
                %             'MarkerSize',10,'LineWidth',1.5);
                plot(T,Hog,'-b','LineWidth',2);
                xlim([-10 60])
                %title('P_{NF}-I_{NF}')
                %xlabel('time [min]')
                %             xlim([-10 60])
                %ylim([-0.02 0.5])
                %legend('exp. data - 0.2M','sim. data - 0.2M', 'exp. data - 0.4M','sim. data - 0.4M',...
                %    'exp. data - 0.6M','sim. data - 0.6M')
            end
            
             
        end
    


        if num_exp==2 && global_plot_outputs        

            num_font=10;     
            glyc=Y(:,2);

            glyc_ex=Y(:,3);

            hog_int=Y(:,4);
            tag_unf=0;
            [e PIt PIi u_Fps1 u_Fps1_l]=compute_osmo_outputs(V,glyc,glyc_ex,Hog,T,t0,PIe_d,tag_unf);

            col=global_col;
            type_line='-';          

            % plot the error
            figure(global_plot_outputs)
            hold on
            s=subplot(1,1,1);
            set(s,'Fontsize',num_font)
            grid on
            hold on
            plot(T,e,'linestyle',type_line,'color',col,'LineWidth',2);

            % plot the Fps1 channel output
            figure(global_plot_outputs+1)
            hold on
            s=subplot(1,1,1);
            set(s,'Fontsize',num_font)
            grid on
            hold on    
            plot(T,u_Fps1_l,'linestyle',type_line,'color',col,'LineWidth',2);


            % plot the Hog1 pathway output
            figure(global_plot_outputs+2)
            hold on
            s=subplot(1,1,1);
            set(s,'Fontsize',num_font)
            grid on
            hold on
            plot(T,global_k_int*hog_int,'linestyle',type_line,'color',col,'LineWidth',2);


            % diffusion over the channel
            u_Diff=u_Fps1_l.*(glyc./(V-global_V_b)-glyc_ex./ global_V_e);

            figure(global_plot_outputs+3)
            hold on
            s=subplot(1,1,1);
            set(s,'Fontsize',num_font)
            grid on
            hold on
            plot(T,u_Diff,'linestyle',type_line,'color',col,'LineWidth',2);

        end
        J_V_tot=sum(abs(J_V))+sum(abs(J_H));
        if num_exp==4 && global_plot_one_exp
            sum(J_V)
            sum(J_H)
        end
    end
end

    
    
