# Supplementary material for: Ultrasensitive Negative Feedback Control: A Natural Approach for the Design of Synthetic Controllers
Source: PLoS One. 2016 Aug 18;11(8):e0161605. doi: 10.1371/journal.pone.0161605 (PMC5004582; doi:10.1371/journal.pone.0161605)
Supplement: S1 File — (ZIP) [file pone.0161605.s001.zip › Matlab_code/code_ms/my_cost_fun_hog_dyn_unf_unf_noise.m]

function J_V_tot = my_cost_fun_hog_dyn_unf_unf_noise(x_no)

% cost function file to run for evaluting the volume and hog responses to NaCl 
% stresses of the U_NF-U_NF control scheme by adding normally distributed 
% noise to the outputs of the two controllers

% define the global parameters
global global_kp2 global_V_0 opt_vpt0 global_V_PIt0 opt_all opt_vpt0_kp1
global global_V_b global_V_e global_glyc_0 global_plot_one_exp
global global_PIi_0 global_PIe_0 global_kp1
global global_n_h global_nc_h
global global_k_hog
global w m
global data_3b_time2 data_3b_exp2 data_3b_std2
global data_3b_time3 data_3b_exp3 data_3b_std3
global data_3b_time4 data_3b_exp4 data_3b_std4              
global global_tspan 
%global global_plot_outputs global_col

global data_3a_time
global data_3a_exp2 data_3a_exp3 data_3a_exp4
global data_3a_std2 data_3a_std3 data_3a_std4

global global_step_figure 
global b_hog a_hog


% from normalized parameter set to real one
x=x_no.*w+m;

global_V_0=1;
global_kp2=x(1);
global_k_hog=x(2);
global_n_h=x(3);
global_nc_h=x(4);
b_hog=x(5);
a_hog=x(6);

% optimize also the V_PIt0
if opt_vpt0        
    global_V_PIt0=x(7);      
end

% optimize V_PIt0 and kp1
if opt_vpt0_kp1        
    global_V_PIt0=x(7);      
    global_kp1=x(8); 
end

% optimize all the parameters
if opt_all
    global_V_PIt0=x(7); %[0.5 0.99]
    global_kp1=x(8);  %[0.1 160]
    global_V_b=x(9); %[0.31 0.46]
    global_V_e=x(10); %[0.5e3 5e3]
    global_PIi_0=x(11); %[0.6 0.7]
    global_PIe_0=x(12); % [0.24 0.25]
    global_glyc_0=x(13); %[1.1e-4 5e-4]
end

% assign nominal value to V_PIt0, if no value for it 
if isempty(global_V_PIt0)
    global_V_PIt0=0.85;
    
end

%intial conditions of the ODE model
glyc_ex_0=global_V_e*global_glyc_0/(global_V_0-global_V_b);
x0= [global_V_0 global_glyc_0 glyc_ex_0 0];


% noise for the controllers
global global_noise_1 global_t_noise_1
global global_noise_2 global_t_noise_2

global global_y_sim global_ts


tn1=global_t_noise_1;
un1=global_noise_1;

tn2=global_t_noise_2;
un2=global_noise_2;

% vector to store the cost function for each experiment
J_V=zeros(1,3); % for volume data 
J_H=zeros(1,3); % for hog data

% % open a figure to plot the volume responses against multi exp. data
% if global_plot_one_exp
%     figure
% end

% experimental data - three different experiments for 0.2, 0.4 and 0.6 M of
% NaCl 
conv_fact=1.86; % for 1 M of salt there is an increase of PIe of 1.86

for num_exp=1:3
    if num_exp==1
        
        % volume data
        exp_time=data_3b_time2;
        exp_data=data_3b_exp2;
        std_data=data_3b_std2;
        
        % hog data
        exp_time_h=data_3a_time;
        exp_data_h=data_3a_exp2;
        std_data_h=data_3a_std2;
        
        % osmo stress
        PIe_d=conv_fact*0.2;
        
    elseif num_exp==2
        
        % volume data
        exp_time=data_3b_time3;
        exp_data=data_3b_exp3;
        std_data=data_3b_std3;
        
        % hog data
        exp_time_h=data_3a_time;
        exp_data_h=data_3a_exp3;
        std_data_h=data_3a_std3;
        
        % osmo stress
        PIe_d=conv_fact*0.4;
        
    elseif num_exp==3
        
        % volume data
        exp_time=data_3b_time4;
        exp_data=data_3b_exp4;
        std_data=data_3b_std4;
        
        % hog data
        exp_time_h=data_3a_time;
        exp_data_h=data_3a_exp4;
        std_data_h=data_3a_std4;
        
        % osmo stress
        PIe_d=conv_fact*0.6;
        
   
    end
    
    
    % step stress application at time t0
    
    t0=0;
    
    % solve the ODE model for the U_NF-U_NF control scheme
    [T, Y]=ode15s('osmo_model_channel_lin_hill_hog_dyn_lin_hill_noise',global_tspan, x0, [], t0, PIe_d,tn1,un1,tn2,un2);
    
      
    global_y_sim(:,:,num_exp)=Y(1:global_ts:end,:);

    if isempty (T)
        J_V_tot=1e3;
        break
    else
        V=Y(:,1);
        
        idx_exp_time=length(exp_time);
        for idxe=1:length(exp_time)
            idx_exp_time(idxe)=find(T==exp_time(idxe));
        end
        J_V(num_exp)=sum((V(idx_exp_time)-exp_data).^2);
        
        Hog=Y(:,4);
        
        idx_exp_time_h=length(exp_time_h);
        for idxe=1:length(exp_time_h)
            idx_exp_time_h(idxe)=find(T==exp_time_h(idxe));
        end
        J_H(num_exp)=sum((Hog(idx_exp_time_h)-exp_data_h).^2);
        
        
        if global_plot_one_exp
            
            num_font=10;
            figure (global_step_figure)
            grid on
            hold on
            
            if num_exp==1
                %             errorbar(exp_time,exp_data,std_data,'ok',...
                %             'MarkerSize',10,'LineWidth',1.5);
                %
                s=subplot(1,1,1);
                set(s,'Fontsize',num_font)
                %title('U_{NF}-U_{NF}')
                %ylabel('Volume');
                %xlabel('Time');
                grid on
                hold on
                plot(T,V,'-k','LineWidth',2);
                
            elseif num_exp==2
                %             errorbar(exp_time,exp_data,std_data,'dr',...
                %             'MarkerSize',10,'LineWidth',1.5);
                plot(T,V,'-r','LineWidth',2);
            elseif num_exp==3
                %             errorbar(exp_time,exp_data,std_data,'sb',...
                %             'MarkerSize',10,'LineWidth',1.5);
                plot(T,V,'-b','LineWidth',2);
                %ylabel('Volume')
                %title('Us-Us')
                %xlabel('time [min]')
                xlim([-10 60])
                ylim([0.65 1.05])
                %legend('exp. data - 0.2M','sim. data - 0.2M', 'exp. data - 0.4M','sim. data - 0.4M',...
                %    'exp. data - 0.6M','sim. data - 0.6M')
            end
            
            figure (global_step_figure+1)
            grid on
            hold on
            
            if num_exp==1
                %             errorbar(exp_time,exp_data,std_data,'ok',...
                %             'MarkerSize',10,'LineWidth',1.5);
                %
                s=subplot(1,1,1);
                set(s,'Fontsize',num_font)
                %title('U_{NF}-U_{NF}')
                %ylabel('Hog1 activity');
                %xlabel('Time');
                plot(T,Hog,'-k','LineWidth',2);
                
            elseif num_exp==2
                %             errorbar(exp_time,exp_data,std_data,'dr',...
                %             'MarkerSize',10,'LineWidth',1.5);
                plot(T,Hog,'-r','LineWidth',2);
            elseif num_exp==3
                %             errorbar(exp_time,exp_data,std_data,'sb',...
                %             'MarkerSize',10,'LineWidth',1.5);
                plot(T,Hog,'-b','LineWidth',2);
                xlim([-10 60])
                ylim([-0.02 0.5])
                %title('Us-Us')
                %xlabel('time [min]')
                %             xlim([-10 60])
                %             ylim([0.65 1.05])
                %legend('exp. data - 0.2M','sim. data - 0.2M', 'exp. data - 0.4M','sim. data - 0.4M',...
                %    'exp. data - 0.6M','sim. data - 0.6M')
            end
            
      
            
            
        end
        
%         if num_exp==2 && global_plot_outputs
%             
%             num_font=10;
%             glyc=Y(:,2);
%             
%             glyc_ex=Y(:,3);
%             
%             
%             tag_unf=1;
%             [e, PIt, PIi, u_Fps1, u_Fps1_l, u_hog]=compute_osmo_outputs(V,glyc,glyc_ex,Hog,T,t0,PIe_d,tag_unf);
%             
%             col=global_col;
%             type_line='-';
%             
%             % plot the error
%             figure(global_plot_outputs)
%             hold on
%             s=subplot(1,1,1);
%             set(s,'Fontsize',num_font)
%             grid on
%             hold on
%             plot(T,e,'linestyle',type_line,'color',col,'LineWidth',2);
%             
%             % plot the Fps1 channel output
%             figure(global_plot_outputs+1)
%             hold on
%             s=subplot(1,1,1);
%             set(s,'Fontsize',num_font)
%             grid on
%             hold on
%             plot(T,u_Fps1,'linestyle',type_line,'color',col,'LineWidth',2);
%             
%             
%             % plot the Hog1 pathway output
%             figure(global_plot_outputs+2)
%             hold on
%             s=subplot(1,1,1);
%             set(s,'Fontsize',num_font)
%             grid on
%             hold on
%             plot(T,global_k_hog*u_hog,'linestyle',type_line,'color',col,'LineWidth',2);
%             
%             % diffusion over the channel
%             u_Diff=u_Fps1.*(glyc./(V-global_V_b)-glyc_ex./ global_V_e);
%             
%             figure(global_plot_outputs+3)
%             hold on
%             s=subplot(1,1,1);
%             set(s,'Fontsize',num_font)
%             grid on
%             hold on
%             plot(T,glyc./(V-global_V_b),'linestyle',type_line,'color',col,'LineWidth',2);
%             
%            
%         end
%     
        J_V_tot=sum(J_V)+sum(J_H);
        
    end
end
    
    

    
    
