# Supplementary material for: Ultrasensitive Negative Feedback Control: A Natural Approach for the Design of Synthetic Controllers
Source: PLoS One. 2016 Aug 18;11(8):e0161605. doi: 10.1371/journal.pone.0161605 (PMC5004582; doi:10.1371/journal.pone.0161605)
Supplement: S1 File — (ZIP) [file pone.0161605.s001.zip › Matlab_code/code_ms/osmo_model_channel_lin_hill_hog_dyn_int_id.m]

function xdot=osmo_model_channel_lin_hill_hog_dyn_int_id(t,x,flag,t0,PIe_d)

%function for computing the ode model for P_NF-I_NF scheme (global_nc_h=1) 
% and for U_NF-I_NF scheme (global_nc_h>1)

%define parameters as global
global global_kp1 global_kp2 global_V_0 global_V_PIt0;
global global_V_b global_V_e global_PIi_0 global_PIe_0 global_glyc_0;
global global_nc_h global_c_exp_ch;
global global_k_int

global b_hog a_hog

kp1=global_kp1; % bounds [0.1, 160]

kp2=global_kp2;  % bounds (0.1, 1)

V_0=global_V_0;

V_PIt0=global_V_PIt0; % bounds [ 0.5, 0.99]

V_b=global_V_b; %[0.31 0.46]

V_e=global_V_e; %[0.5e3 5e3]

PIi_0=global_PIi_0; %[0.6 0.7]

PIe_0=global_PIe_0; % [0.24 0.25]

glyc_0=global_glyc_0; %[1.1e-4 5e-4]

nc_h=global_nc_h; % exponent of the Hill function
c_ex_ch=global_c_exp_ch; % exp. constant

% initial turgor pressure
PIt_0=PIi_0-PIe_0;

% parameters of the Hill function
emc_h=PIt_0*exp(c_ex_ch*(1-nc_h));
beta_c=(1-exp(c_ex_ch*(1-nc_h)));

% osmolytes other than glycerol
n=PIi_0*(V_0-V_b)-glyc_0;


% define  the state variables
V=x(1);
glyc=x(2);
glyc_ex=x(3);
hog_int=x(4);
hog=x(5);

%compute the PIt
if V>V_PIt0
    PIt=PIt_0*(V-V_PIt0)/(V_0-V_PIt0);
else
    PIt=0;
end

%define the error
e=PIt_0-PIt;

%compute the PIe
if length(t0)==1
    if t<t0
        PIe=PIe_0;
    else
        PIe=PIe_0+PIe_d;
    end    
else
    if t<t0(1)
        PIe=PIe_0;
    elseif t>=t0(end)
        PIe=PIe_0+PIe_d(end);
    else
        k=1;
        t_found=false;
        while not(t_found)
            if t>=t0(k) && t<t0(k+1)
                t_found=true;
                PIe=PIe_0+PIe_d(k);
            end
            k=k+1;
        end
    end
end


%compute the PIi
PIi=(n+glyc)/(V-V_b);

% ODE for Volume
Vdot=kp1*(PIi-PIe-PIt);


% define controller for Fps1 channel
if e>0
    
    %u_Fps1=kp2*(PIt_0-e)/PIt_0;
    
    u_Fps1=kp2- kp2*(e^nc_h / (beta_c*e^nc_h + emc_h));
else
    %u_Fps1=kp2;
    u_Fps1=kp2 + kp2*((abs(e))^nc_h / (beta_c*(abs(e))^nc_h + emc_h));
end

% Fps1 channel
u_Diff=u_Fps1*(glyc/(V-V_b)-glyc_ex/V_e);

% define the external glycerol dynamics
glyc_exdot=u_Diff;

% define the Hog dynamics
hog_dot= b_hog*e-a_hog*hog;

% define the integral controller for Hog1 pathway 
u_hog=global_k_int*hog_int;

% the derivate of the integral
hog_int_dot=hog;

% define the intra glycerol dynamics
glycdot=u_hog-u_Diff;
if glycdot<=0 && glyc<=0
    glycdot=0;
end

% the ODE system 
xdot=[Vdot;glycdot;glyc_exdot;hog_int_dot;hog_dot];
