# Supplementary material for: Ultrasensitive Negative Feedback Control: A Natural Approach for the Design of Synthetic Controllers
Source: PLoS One. 2016 Aug 18;11(8):e0161605. doi: 10.1371/journal.pone.0161605 (PMC5004582; doi:10.1371/journal.pone.0161605)
Supplement: S1 File — (ZIP) [file pone.0161605.s001.zip › Matlab_code/code_ms/osmo_model_channel_lin_hill_hog_dyn_lin_hill_noise.m]

function xdot=osmo_model_channel_lin_hill_hog_dyn_lin_hill_noise(t,x,flag,t0,PIe_d,tn1,un1,tn2,un2)

%function for computing the ode model for U_NF-U_NF scheme (global_n_h>1, 
% global_nc_h>1) and for P_NF-P_NF scheme (global_n_h=global_nc_h=1)  by
% adding noise to the outputs of the two controllers.

%define parameters as global
global global_kp1 global_kp2 global_k_hog global_V_0 global_V_PIt0;
global global_V_b global_V_e global_PIi_0 global_PIe_0 global_glyc_0;
global global_n_h;
global global_nc_h global_c_exp_h global_c_exp_ch;

global b_hog a_hog


kp1=global_kp1; % bounds [0.1, 160]
kp2=global_kp2;  % bounds (0.1 1)
k_hog=global_k_hog;   % bounds (0.001, 10)
V_0=global_V_0;
V_PIt0=global_V_PIt0; % bounds [ 0.5, 0.99]
V_b=global_V_b; %[0.31 0.46]
V_e=global_V_e; %[0.5e3 5e3]
PIi_0=global_PIi_0; %[0.6 0.7]
PIe_0=global_PIe_0; % [0.24 0.25]
glyc_0=global_glyc_0; %[1.1e-4 5e-4]
n_h=global_n_h;
nc_h=global_nc_h;

% initial turgor pressure
PIt_0=PIi_0-PIe_0;

% parameters of the Hill function
c_ex_h=global_c_exp_h;
c_ex_ch=global_c_exp_ch;
em_h=exp(c_ex_h*(1-n_h));
beta_h=1-exp(c_ex_h*(1-n_h));
emc_h=PIt_0*exp(c_ex_ch*(1-nc_h));
beta_c=(1-exp(c_ex_ch*(1-nc_h)));

% osmolytes other than glycerol
n=PIi_0*(V_0-V_b)-glyc_0;

% define  the state variables
V=x(1);
glyc=x(2);
glyc_ex=x(3);
hog=x(4);

%compute the PIt
if V>V_PIt0
    PIt=PIt_0*(V-V_PIt0)/(V_0-V_PIt0);
else
    PIt=0;
end

%define the error
e=PIt_0-PIt;

%compute the PIe
if length(t0)==1
    if t<t0
        PIe=PIe_0;
    else
        PIe=PIe_0+PIe_d;
    end
else
    if t<t0(1)
        PIe=PIe_0;
    elseif t>=t0(end)
        PIe=PIe_0+PIe_d(end);
    else
        k=1;
        t_found=false;
        while not(t_found)
            if t>=t0(k) && t<t0(k+1)
                t_found=true;
                PIe=PIe_0+PIe_d(k);
            end
            k=k+1;
        end
    end
end

% noise 1
if length(tn1)==1
    if t<tn1
        noise1=0;
    else
        noise1=un1;
    end    
else
    if t<tn1(1)
        noise1=0;
    elseif t>=tn1(end)
        noise1=un1(end);
    else
        k=1;
        t_found=false;
        while not(t_found)
            if t>=tn1(k) && t<tn1(k+1)
                t_found=true;
                noise1=un1(k);
            end
            k=k+1;
        end
    end
end

% noise 2
if length(tn2)==1
    if t<tn2
        noise2=0;
    else
        noise2=un2;
    end    
else
    if t<tn2(1)
        noise2=0;
    elseif t>=tn2(end)
        noise2=un2(end);
    else
        k=1;
        t_found=false;
        while not(t_found)
            if t>=tn2(k) && t<tn2(k+1)
                t_found=true;
                noise2=un2(k);
            end
            k=k+1;
        end
    end
end

%compute the PIi
PIi=(n+glyc)/(V-V_b);

% ode for Volume
Vdot=kp1*(PIi-PIe-PIt);


% define controller for Fps1 channel
if e>0 
    
    %u_Fps1=kp2*(PIt_0-e)/PIt_0;
    
    u_Fps1=kp2 - kp2*(e^nc_h / (beta_c*e^nc_h + emc_h));
else
    u_Fps1=kp2 + kp2*((abs(e))^nc_h / (beta_c*(abs(e))^nc_h + emc_h));
    
end

% add noise
u_Fps1=u_Fps1+noise1;

% Fps1 channel
u_Diff=u_Fps1*(glyc/(V-V_b)-glyc_ex/V_e);

% define the external glycerol dynamics
glyc_exdot=u_Diff;

% define the Hog dynamics

hog_dot= b_hog*e-a_hog*hog;

% define controller for Hog pathway
if hog>0
    u_hog=k_hog*(hog^n_h)/(em_h+beta_h*hog^n_h);
else
    u_hog=0;
end

% add noise
u_hog=u_hog+noise2;

% define the intra glycerol dynamics
glycdot=u_hog-u_Diff;

% the ODE system 
xdot=[Vdot;glycdot;glyc_exdot;hog_dot];
