# Supplementary material for: Ultrasensitive Negative Feedback Control: A Natural Approach for the Design of Synthetic Controllers
Source: PLoS One. 2016 Aug 18;11(8):e0161605. doi: 10.1371/journal.pone.0161605 (PMC5004582; doi:10.1371/journal.pone.0161605)
Supplement: S1 File — (ZIP) [file pone.0161605.s001.zip › Matlab_code/code_ms/simple_control_first_ode_sys.m]

% % *********************************************************
% % Dr. Francesco Montefusco
% % Department of Information Engineering 
% % University of Padua
% % Via Gradenigo 6/b, Padua 35131, Italy
% % montefusco@dei.unipd.it
% % *********************************************************


function x_dot=simple_control_first_ode_sys(t,x,flag,tu,du,ty,dy)

% ode function for a generic closed loop system, 
% the controller can implement a proportional, ultrasensitive or integral
% (finite or infinite) action

%define parameters for the closed loop system 
global global_k_int global_k_p
global global_n_h global_k_a global_k_b global_r_0 global_y_0
global global_K_hill
global global_flag_i global_inf_int
global global_sys_ord
global global_k_1 global_k_2
global global_lags

sys_ord=global_sys_ord; % order of the linear process

k_a=global_k_a; % a parameter of the first order of the linear process
k_1=global_k_1; % k1 parameter of the poly of the second order linear process
k_2=global_k_2; % k2 parameter of the poly of the second order linear process

k_b=global_k_b; % b parameter  of the linear process
k_p=global_k_p; % proportional gain

n_h=global_n_h; % exponent of the UNF controller
em_h=global_K_hill; % K of the UNF controller

r_0=global_r_0; % reference signal
y_0=global_y_0; % initial output

flag_i=global_flag_i; % when is one, the controller implements also an integral
k_int=global_k_int; % integral gain

% define the parameters for the finite integral
v_lags=global_lags;
inf_int=global_inf_int;

%number of delays
n_delay=length(v_lags);
delta_delay=v_lags(2)-v_lags(1);


% define the state variables and the output of the system 
if flag_i % the controller implements an integrator
    if sys_ord==1 
        y=x(1); % state variable for the linear process
        if inf_int
            e_int=x(2); % state variable for the integrator
        else
            y_del=zeros(1,n_delay);
            for idx_d=1:n_delay % state variables for the finite integrator   
                %compute the delayed versions of the state signal
                y_del(idx_d)= x(1+idx_d);
            end
%             for idx_d=1:n_delay % state variables for the finite integrator
%                 %compute the delayed versions of the state signal
%             
%                 eval(['y_d_',num2str(idx_d),' = x(1+idx_d);']);
%             end
        end
    elseif sys_ord==2 % state variables for the linear process
        y=x(1);
        x_1=y;
        x_2=x(2);
        
        if inf_int % state variable for the integrator
            e_int=x(3);
        else
            y_del=zeros(1,n_delay);
            for idx_d=1:n_delay % state variables for the finite integrator   
                %compute the delayed versions of the output signal
                y_del(idx_d)= x(2+idx_d);
            end
%             for idx_d=1:n_delay % state variable for the finite integrator
%                 eval(['y_d_',num2str(idx_d),' = x(2+idx_d);']);
%             end
        end
    end        
else % the controller implements a proportional/ ultrasensitve control
    y=x(1);    
    if sys_ord==1
        y=x(1);
    elseif sys_ord==2
        y=x(1);
        x_1=y;
        x_2=x(2);
    end
end

if flag_i && not(inf_int) % the controller implements a finite integrator
    %compute the derivatives of the delayed versions of the output signal
    ydot_del=zeros(1,n_delay);
    for idx_d=1:n_delay
        
        if idx_d==1
            ydot_del(idx_d)=(y-y_del(idx_d))/delta_delay;
        else
            ydot_del(idx_d)=(y_del(idx_d-1)-y_del(idx_d))/delta_delay;
        end
    end

    
%     for idx_d=1:n_delay
%         if idx_d==1
%             eval(['ydot_d_',num2str(idx_d),'=(y-y_d_',num2str(idx_d),')/delta_delay;']);
%         else
%             eval(['ydot_d_',num2str(idx_d),'=(y_d_',num2str(idx_d-1),'-y_d_',num2str(idx_d),')/delta_delay;']);
%         end
%     end
end

%noise on the input 
if isempty(tu)    
    % no distrurb
    u_d=0;
else
    % disturb at time tu
    if length(tu)==1
        if t<tu
            u_d=0;
        else
            u_d=du;
        end
    else
        if t<tu(1)
             u_d=0;
        elseif t>=tu(end)
            u_d=du(end);
        else
            k=1;
            t_found=false;
            while not(t_found)
                if t>=tu(k) && t<tu(k+1)
                    t_found=true;
                    u_d=du(k);
                end
                k=k+1;
            end
        end
    end
end

%noise on the output
if isempty(ty)
    % no distrurb
    y_d=0;    
else
    % disturb at time ty
    if length(ty)==1
        if t<ty
            y_d=0;
        else
            y_d=dy;
        end
    else
        if t<ty(1)
             y_d=0;
        elseif t>=ty(end)
            y_d=dy(end);
        else
            k=1;
            t_found=false;
            while not(t_found)
                if t>=ty(k) && t<ty(k+1)
                    t_found=true;
                    y_d=dy(k);
                end
                k=k+1;
            end
        end
    end
end
y_noise=y+y_d;

% error
e=r_0-y_noise;

% proportional (n=1) - ultrasensitive controller (n>1)
%u_p=sign(e)*k_p*(abs(e)^n_h)/(em_h+beta_h*abs(e)^n_h);
%u_p=k_p*(e^n_h)/(em_h^n_h+e^n_h);

if n_h==1 % proportional control
    u_p=k_p*e;
else % ultrasensitive control
    u_p=sign(e)*k_p*(abs(e)^n_h)/(em_h^n_h+abs(e)^n_h);
end

% integral action
if flag_i 
    if inf_int % ideal integrator
        e_int_dot=e;
        u_int=k_int*e_int;       
    else % finite integrator
        e_delay=zeros(1,n_delay+1);
        e_delay(1)=e;
        for idx_d=1:n_delay
            e_delay(idx_d+1)=r_0-y_del(idx_d)-y_d;
        end
%         for idx_d=1:n_delay
%             eval(['y_d=y_d_',num2str(idx_d),';']);
%             e_delay(idx_d+1)=r_0-y_d;
%         end
        Int_e=0;
        for idx_c=1:n_delay
            %Int_e_idx=(e_delay(idx_c+1)+e_delay(idx_c))/2*(time_delay(idx_c+1)-time_delay(idx_c));
            Int_e_idx=(e_delay(idx_c+1)+e_delay(idx_c))/2*delta_delay;
            Int_e=Int_e+Int_e_idx;
        end
        u_int=k_int*Int_e;
    end
else
    u_int=0;
end

% input of the process
u=u_p+u_int+u_d;

% ode of the process
if sys_ord==1 % first order linear process
    y_dot=-k_a*(y-y_0)+k_b*u;
elseif sys_ord==2 % second order linear process
    x_2_dot=-k_1*x_2-k_2*(x_1-y_0)+k_b*u;
    x_1_dot=x_2;
end

% odes for the closed loop system 
if flag_i
    if inf_int
        if sys_ord==1
            x_dot=[y_dot;e_int_dot];
        elseif sys_ord==2
            x_dot=[x_1_dot;x_2_dot;e_int_dot];
        end
    else
        if sys_ord==1
            x_dot=[y_dot;ydot_del'];
%             x_dot=y_dot;
%             for idx_d=1:n_delay
%                 eval(['y_delay_dot=ydot_d_',num2str(idx_d),';']);                
%                 x_dot_temp=x_dot;
%                 x_dot_new=[x_dot_temp;y_delay_dot];
%                 x_dot=x_dot_new;
%             end
        elseif sys_ord==2                         
            x_dot=[y_dot;ydot_del'];
%             x_dot=[x_1_dot;x_2_dot];
%             for idx_d=1:n_delay
%                 eval(['y_delay_dot=ydot_d_',num2str(idx_d),';']);
%                 x_dot_temp=x_dot;
%                 x_dot_new=[x_dot_temp;y_delay_dot];
%                 x_dot=x_dot_new;
%             end
        end
    end
else
    if sys_ord==1
        x_dot=y_dot;
    elseif sys_ord==2
        x_dot=[x_1_dot;x_2_dot];
    end
end
