# Supplementary material for: Ultrasensitive Negative Feedback Control: A Natural Approach for the Design of Synthetic Controllers
Source: PLoS One. 2016 Aug 18;11(8):e0161605. doi: 10.1371/journal.pone.0161605 (PMC5004582; doi:10.1371/journal.pone.0161605)
Supplement: S1 File — (ZIP) [file pone.0161605.s001.zip › Matlab_code/code_ms/smc_control_first_ode.m]

% % *********************************************************
% % Dr. Francesco Montefusco
% % Department of Information Engineering 
% % University of Padua
% % Via Gradenigo 6/b, Padua 35131, Italy
% % montefusco@dei.unipd.it
% % *********************************************************


function x_dot=smc_control_first_ode(t,x,flag,tu,du,ty,dy)

% ode function for a generic closed loop system, 
% the controller implements sliding mode control (SMC)

%define parameters for the closed loop system 
global global_k_p
global global_k_a global_k_b global_r_0 global_y_0
global global_sys_ord
global global_k_1 global_k_2 

sys_ord=global_sys_ord; % order of the linear process

k_a=global_k_a; % a parameter of the first order of the linear process
k_1=global_k_1; % k1 parameter of the poly of the second order linear process
k_2=global_k_2; % k2 parameter of the poly of the second order linear process

k_b=global_k_b; % b parameter  of the linear process
k_p=global_k_p; % SMC gain

r_0=global_r_0; % reference signal
y_0=global_y_0; % initial output


% define the state variables and the output of the system   
if sys_ord==1        
    y=x(1);
elseif sys_ord==2
    y=x(1);    
    x_1=y;    
    x_2=x(2);    
end


%noise on the input 
if isempty(tu)    
    % no distrurb
    u_d=0;
else
    % disturb at time tu
    if length(tu)==1
        if t<tu
            u_d=0;
        else
            u_d=du;
        end
    else
        if t<tu(1)
             u_d=0;
        elseif t>=tu(end)
            u_d=du(end);
        else
            k=1;
            t_found=false;
            while not(t_found)
                if t>=tu(k) && t<tu(k+1)
                    t_found=true;
                    u_d=du(k);
                end
                k=k+1;
            end
        end
    end
end

%noise on the output
if isempty(ty)
    % no distrurb
    y_d=0;    
else
    % disturb at time ty
    if length(ty)==1
        if t<ty
            y_d=0;
        else
            y_d=dy;
        end
    else
        if t<ty(1)
             y_d=0;
        elseif t>=ty(end)
            y_d=dy(end);
        else
            k=1;
            t_found=false;
            while not(t_found)
                if t>=ty(k) && t<ty(k+1)
                    t_found=true;
                    y_d=dy(k);
                end
                k=k+1;
            end
        end
    end
end
y_noise=y+y_d;

% error
e=r_0-y_noise;

% SMC controller
u_p= k_p*sign(e);


% input of the process
u=u_p+u_d;

% ode of the process
if sys_ord==1 % first order linear process
    y_dot=-k_a*(y-y_0)+k_b*u;
elseif sys_ord==2 % second order linear process
    x_2_dot=-k_1*x_2-k_2*(x_1-y_0)+k_b*u;
    x_1_dot=x_2;
end

% odes for the closed loop system 
if sys_ord==1
    x_dot=y_dot;    
elseif sys_ord==2      
    x_dot=[x_1_dot;x_2_dot];
end
