# Supplementary material for: Ultrasensitive Negative Feedback Control: A Natural Approach for the Design of Synthetic Controllers
Source: PLoS One. 2016 Aug 18;11(8):e0161605. doi: 10.1371/journal.pone.0161605 (PMC5004582; doi:10.1371/journal.pone.0161605)
Supplement: S1 File — (ZIP) [file pone.0161605.s001.zip › Matlab_code/readme.txt]

*********************************************************
Dr. Francesco Montefusco
Department of Information Engineering 
University of Padua
Via Gradenigo 6/b, Padua 35131, Italy
montefusco@dei.unipd.it
*********************************************************


./code_ms

includes the MATLAB files for generating the results presented in the main text and Supporting Information (SI)

. main_figures_3_4_S1_S2.m: script for generating Figs. 3 and 4 of the main text and Figs. S1 and S2 of SI

. main_figure_S3A.m: script for generating Fig. S3A

. main_figure_S3B.m: script for generating Fig. S3B

. main_figure_S4_S5_S6.m: script for generating Figs. S4-S6

. main_figure_S7.m: script for generating Fig. S7

. my_cost_fun_hog_dyn_pnf_pnf.m: cost function for evaluating the volume and hog responses to NaCl stresses of the P_NF-P_NF control scheme 

. my_cost_fun_hog_dyn_pnf_inf.m: cost function for evaluating the volume and hog responses to NaCl stresses of the P_NF-I_NF control scheme 

. my_cost_fun_hog_dyn_pnf_inf_diff_k.m: function for evaluating the responses to NaCl stresses of the P_NF-I_NF control scheme by varying the value of the optimized integral control gain

. my_cost_fun_hog_dyn_unf_unf.m: cost function for evaluating the volume and hog responses to NaCl stresses of the U_NF-U_NF control scheme 

. my_cost_fun_hog_dyn_pnf_finf.m: cost function for evaluating the volume and hog responses to NaCl stresses of the P_NF-FI_NF control scheme

. my_cost_fun_hog_dyn_unf_inf.m: cost function for evaluating the volume and hog responses to NaCl stresses of the U_NF-I_NF control scheme 

. my_cost_fun_hog_dyn_unf_finf.m: cost function for evaluating the volume and hog responses to NaCl stresses of the U_NF-FI_NF control scheme

. my_cost_fun_hog_dyn_unf_unf_noise.m: cost function for evaluating the volume and hog responses to NaCl stresses of the U_NF-U_NF control scheme with noise

. osmo_model_channel_lin_hill_hog_dyn_int_id.m: function for computing the ode model for P_NF-I_NF and U_NF-I_NF schemes

. osmo_model_channel_lin_hill_hog_dyn_int_fin.m: function for computing the ode model for P_NF-FI_NF and U_NF-FI_NF schemes

. osmo_model_channel_lin_hill_hog_dyn_lin_hill.m: function for computing the ode model for P_NF-P_NF and U_NF-U_NF schemes

. osmo_model_channel_lin_hill_hog_dyn_lin_hill_noise.m: function for computing the ode model for P_NF-P_NF and U_NF-U_NF schemes by adding noise to the outputs of the two controllers

. compute_osmo_outputs.m: function for computing the error, the pressures and the outputs of the two controllers for the osmoregulation model

. main_figure_6A.m: script for generating Figure 6A

. main_figure_6B.m: script for generating Figure 6B

. main_figure_6C.m: script for generating Figure 6C

. main_figure_6D.m: script for generating Figure 6D

. main_figure_S8A.m: script for generating Figure S8A

. main_figure_S8B.m: script for generating Figure S8B

. main_figure_S8C.m: script for generating Figure S8C

. main_figure_S8D.m: script for generating Figure S8D

. main_figure_S8E.m: script for generating Figure S8E

. simple_control_first_ode.m: function for generating the ode model for the generic closed loop system with the controller implementing a proportional, ultrasensitive or integral (finite or infinite) action

. simple_control_first_ode_ultra_approx.m: function for generating the ode model for the generic closed loop system with the controller implementing an approximation of ultrasensitive control by piecewise function (pw)

. smc_control_first_ode.m: function for generating the ode model for the generic closed loop system with the controller implementing sliding mode control (SMC)

./data_muzzey_09/fig_3a.txt and fig_3b.txt: containing the experimental data, hog (fig_3a.txt) and volume (fig_3b.txt) responses to step osmoshocks of different magnitude, presented in Muzzey et al (Cell 2009)
